# Supplementary material for: A nested case-control study of 277 prediagnostic serum cytokines and glioma
Source: PLoS One. 2017 Jun 8;12(6):e0178705. doi: 10.1371/journal.pone.0178705 (PMC5464586; doi:10.1371/journal.pone.0178705)
Supplement: S2 Table — (XLSX) [file pone.0178705.s005.xlsx]

## Sheet: Sheet1
Supplemental Table 2. Estimated odds ratios for all 277 cytokines by time before diagnosis.
	(For nomenclature see https://www.raybiotech.com/cytokine-nomenclature.html)
group	variable	DF	Estimate	StdErr	WaldChiSq	ProbChiSq	OddsRatioEst	LowerCL	UpperCL
<= 5 years from coll	ALCAM	1	0.0874	0.2362	0.1369	0.7114	1.091	0.687	1.734
> 10 years from coll	ALCAM	1	0.019	0.0868	0.0478	0.8269	1.019	0.86	1.208
> 15 years from coll	ALCAM	1	-0.0206	0.0986	0.0434	0.8349	0.98	0.807	1.189
> 20 years from coll	ALCAM	1	0.044	0.1202	0.1341	0.7142	1.045	0.826	1.323
all data	ALCAM	1	0.0349	0.072	0.2345	0.6282	1.035	0.899	1.193
<= 5 years from coll	Angiostatin	1	-0.1277	0.2693	0.2251	0.6352	0.88	0.519	1.492
> 10 years from coll	Angiostatin	1	0.0175	0.1033	0.0288	0.8652	1.018	0.831	1.246
> 15 years from coll	Angiostatin	1	-0.0487	0.123	0.157	0.692	0.952	0.748	1.212
> 20 years from coll	Angiostatin	1	0.1116	0.165	0.4573	0.4989	1.118	0.809	1.545
all data	Angiostatin	1	0.0482	0.0886	0.2961	0.5863	1.049	0.882	1.248
<= 5 years from coll	APRIL_TNFSF13_CD256	1	-0.1705	0.2653	0.4131	0.5204	0.843	0.501	1.418
> 10 years from coll	APRIL_TNFSF13_CD256	1	-0.0352	0.1	0.1243	0.7244	0.965	0.794	1.174
> 15 years from coll	APRIL_TNFSF13_CD256	1	-0.0757	0.1135	0.4448	0.5048	0.927	0.742	1.158
> 20 years from coll	APRIL_TNFSF13_CD256	1	-0.0813	0.1438	0.3198	0.5717	0.922	0.695	1.222
all data	APRIL_TNFSF13_CD256	1	0.0183	0.084	0.0475	0.8274	1.018	0.864	1.201
<= 5 years from coll	BDNF	1	-0.2085	0.2416	0.7445	0.3882	0.812	0.506	1.304
> 10 years from coll	BDNF	1	0.1238	0.1025	1.46	0.2269	1.132	0.926	1.384
> 15 years from coll	BDNF	1	0.0945	0.1242	0.579	0.4467	1.099	0.862	1.402
> 20 years from coll	BDNF	1	0.1462	0.1739	0.7074	0.4003	1.157	0.823	1.627
all data	BDNF	1	0.0817	0.0873	0.8755	0.3495	1.085	0.914	1.288
<= 5 years from coll	beta_Catenin	1	0.0235	0.2262	0.0108	0.9174	1.024	0.657	1.595
> 10 years from coll	beta_Catenin	1	0.162	0.0968	2.803	0.0941	1.176	0.973	1.422
> 15 years from coll	beta_Catenin	1	0.218	0.1129	3.7306	0.0534	1.244	0.997	1.552
> 20 years from coll	beta_Catenin	1	0.1859	0.1397	1.7707	0.1833	1.204	0.916	1.584
all data	beta_Catenin	1	0.1138	0.0823	1.9132	0.1666	1.121	0.954	1.317
<= 5 years from coll	beta_NGF	1	-0.00979	0.2117	0.0021	0.9631	0.99	0.654	1.499
> 10 years from coll	beta_NGF	1	0.0986	0.0883	1.2487	0.2638	1.104	0.928	1.312
> 15 years from coll	beta_NGF	1	0.0771	0.0994	0.6007	0.4383	1.08	0.889	1.313
> 20 years from coll	beta_NGF	1	0.0827	0.1226	0.4553	0.4998	1.086	0.854	1.381
all data	beta_NGF	1	0.0568	0.0736	0.5964	0.44	1.058	0.916	1.223
<= 5 years from coll	BLC_BCA_1_CXCL13	1	-0.0453	0.2165	0.0439	0.8341	0.956	0.625	1.461
> 10 years from coll	BLC_BCA_1_CXCL13	1	0.1437	0.0902	2.5348	0.1114	1.155	0.967	1.378
> 15 years from coll	BLC_BCA_1_CXCL13	1	0.0895	0.1006	0.7915	0.3737	1.094	0.898	1.332
> 20 years from coll	BLC_BCA_1_CXCL13	1	0.1105	0.1212	0.8313	0.3619	1.117	0.881	1.416
all data	BLC_BCA_1_CXCL13	1	0.097	0.0764	1.6093	0.2046	1.102	0.949	1.28
<= 5 years from coll	BMP15	1	-0.2326	0.237	0.9637	0.3263	0.792	0.498	1.261
> 10 years from coll	BMP15	1	-0.00408	0.0843	0.0023	0.9614	0.996	0.844	1.175
> 15 years from coll	BMP15	1	-0.0603	0.1005	0.3596	0.5488	0.942	0.773	1.147
> 20 years from coll	BMP15	1	-0.0429	0.1286	0.1113	0.7387	0.958	0.745	1.233
all data	BMP15	1	-0.00363	0.068	0.0029	0.9574	0.996	0.872	1.138
<= 5 years from coll	BMP2	1	-0.2485	0.2898	0.735	0.3913	0.78	0.442	1.377
> 10 years from coll	BMP2	1	-0.0818	0.1124	0.5298	0.4667	0.921	0.739	1.149
> 15 years from coll	BMP2	1	-0.1297	0.1352	0.9206	0.3373	0.878	0.674	1.145
> 20 years from coll	BMP2	1	-0.26	0.1888	1.8967	0.1684	0.771	0.533	1.116
all data	BMP2	1	-0.0996	0.0976	1.0415	0.3075	0.905	0.748	1.096
<= 5 years from coll	BMP3	1	-0.4684	0.3162	2.1953	0.1384	0.626	0.337	1.163
> 10 years from coll	BMP3	1	-0.0303	0.1075	0.0796	0.7778	0.97	0.786	1.198
> 15 years from coll	BMP3	1	-0.0595	0.1271	0.2187	0.64	0.942	0.734	1.209
> 20 years from coll	BMP3	1	-0.0345	0.1786	0.0373	0.8468	0.966	0.681	1.371
all data	BMP3	1	-0.0793	0.0927	0.7306	0.3927	0.924	0.77	1.108
<= 5 years from coll	BMP3b_GDF_10	1	-0.0629	0.2094	0.0903	0.7638	0.939	0.623	1.415
> 10 years from coll	BMP3b_GDF_10	1	0.0438	0.0861	0.2587	0.611	1.045	0.883	1.237
> 15 years from coll	BMP3b_GDF_10	1	-0.0178	0.1014	0.0307	0.8609	0.982	0.805	1.198
> 20 years from coll	BMP3b_GDF_10	1	0.0328	0.1333	0.0606	0.8055	1.033	0.796	1.342
all data	BMP3b_GDF_10	1	0.0394	0.0701	0.3155	0.5743	1.04	0.907	1.193
<= 5 years from coll	BMP4	1	-0.0157	0.2325	0.0046	0.946	0.984	0.624	1.553
> 10 years from coll	BMP4	1	0.1603	0.106	2.2858	0.1306	1.174	0.954	1.445
> 15 years from coll	BMP4	1	0.1829	0.1229	2.2155	0.1366	1.201	0.944	1.528
> 20 years from coll	BMP4	1	0.1229	0.1559	0.6214	0.4305	1.131	0.833	1.535
all data	BMP4	1	0.1182	0.0873	1.8357	0.1755	1.126	0.949	1.335
<= 5 years from coll	BMP5	1	-0.1752	0.2098	0.6971	0.4038	0.839	0.556	1.266
> 10 years from coll	BMP5	1	0.0641	0.0831	0.5961	0.4401	1.066	0.906	1.255
> 15 years from coll	BMP5	1	-0.0178	0.0967	0.034	0.8537	0.982	0.813	1.187
> 20 years from coll	BMP5	1	0.0194	0.1166	0.0277	0.8679	1.02	0.811	1.281
all data	BMP5	1	0.0329	0.0701	0.221	0.6383	1.033	0.901	1.186
<= 5 years from coll	BMP6	1	-0.4085	0.273	2.2392	0.1346	0.665	0.389	1.135
> 10 years from coll	BMP6	1	0.0524	0.1053	0.2479	0.6185	1.054	0.857	1.295
> 15 years from coll	BMP6	1	0.00108	0.1177	0.0001	0.9927	1.001	0.795	1.261
> 20 years from coll	BMP6	1	-0.1013	0.1529	0.4391	0.5076	0.904	0.67	1.219
all data	BMP6	1	0.00845	0.0889	0.009	0.9243	1.008	0.847	1.201
<= 5 years from coll	BMP7	1	-0.1435	0.2592	0.3066	0.5798	0.866	0.521	1.44
> 10 years from coll	BMP7	1	0.0632	0.0839	0.5678	0.4511	1.065	0.904	1.256
> 15 years from coll	BMP7	1	0.0386	0.0974	0.1573	0.6916	1.039	0.859	1.258
> 20 years from coll	BMP7	1	0.0508	0.1246	0.166	0.6837	1.052	0.824	1.343
all data	BMP7	1	0.0326	0.0703	0.2151	0.6428	1.033	0.9	1.186
<= 5 years from coll	BMP8	1	0.0838	0.2249	0.1389	0.7094	1.087	0.7	1.69
> 10 years from coll	BMP8	1	0.00424	0.0994	0.0018	0.966	1.004	0.826	1.22
> 15 years from coll	BMP8	1	-0.0138	0.1118	0.0153	0.9016	0.986	0.792	1.228
> 20 years from coll	BMP8	1	-0.1006	0.1387	0.5255	0.4685	0.904	0.689	1.187
all data	BMP8	1	0.00621	0.0828	0.0056	0.9402	1.006	0.856	1.184
<= 5 years from coll	BMPR_1A_ALK_3	1	-0.3092	0.2675	1.3361	0.2477	0.734	0.435	1.24
> 10 years from coll	BMPR_1A_ALK_3	1	0.078	0.1044	0.5578	0.4552	1.081	0.881	1.327
> 15 years from coll	BMPR_1A_ALK_3	1	0.0379	0.1164	0.1058	0.745	1.039	0.827	1.305
> 20 years from coll	BMPR_1A_ALK_3	1	0.0888	0.1495	0.3523	0.5528	1.093	0.815	1.465
all data	BMPR_1A_ALK_3	1	0.0686	0.0861	0.6338	0.426	1.071	0.905	1.268
<= 5 years from coll	BMPR_II	1	-0.3571	0.2724	1.7183	0.1899	0.7	0.41	1.193
> 10 years from coll	BMPR_II	1	0.1461	0.1093	1.7851	0.1815	1.157	0.934	1.434
> 15 years from coll	BMPR_II	1	0.1343	0.1232	1.1892	0.2755	1.144	0.898	1.456
> 20 years from coll	BMPR_II	1	0.0755	0.159	0.2257	0.6347	1.078	0.79	1.473
all data	BMPR_II	1	0.0559	0.0901	0.3848	0.535	1.057	0.886	1.262
<= 5 years from coll	CCL1_I_309	1	0.0293	0.1977	0.0219	0.8824	1.03	0.699	1.517
> 10 years from coll	CCL1_I_309	1	0.0738	0.0842	0.7683	0.3807	1.077	0.913	1.27
> 15 years from coll	CCL1_I_309	1	0.0263	0.0934	0.0792	0.7784	1.027	0.855	1.233
> 20 years from coll	CCL1_I_309	1	-0.0382	0.1177	0.1051	0.7458	0.963	0.764	1.212
all data	CCL1_I_309	1	0.064	0.071	0.8122	0.3675	1.066	0.928	1.225
<= 5 years from coll	CCL13_MCP4	1	-0.0653	0.2091	0.0976	0.7547	0.937	0.622	1.411
> 10 years from coll	CCL13_MCP4	1	-0.0359	0.0896	0.1604	0.6888	0.965	0.809	1.15
> 15 years from coll	CCL13_MCP4	1	-0.1276	0.1055	1.4626	0.2265	0.88	0.716	1.082
> 20 years from coll	CCL13_MCP4	1	-0.0846	0.1255	0.4544	0.5003	0.919	0.718	1.175
all data	CCL13_MCP4	1	-0.0273	0.075	0.1325	0.7158	0.973	0.84	1.127
<= 5 years from coll	CCL14_HCC1_HCC3	1	-0.2585	0.2186	1.3979	0.2371	0.772	0.503	1.185
> 10 years from coll	CCL14_HCC1_HCC3	1	0.0885	0.0859	1.0619	0.3028	1.093	0.923	1.293
> 15 years from coll	CCL14_HCC1_HCC3	1	-0.0178	0.1023	0.0303	0.8618	0.982	0.804	1.2
> 20 years from coll	CCL14_HCC1_HCC3	1	0.0239	0.1372	0.0303	0.8618	1.024	0.783	1.34
all data	CCL14_HCC1_HCC3	1	0.0221	0.0715	0.0959	0.7568	1.022	0.889	1.176
<= 5 years from coll	CCL15_MIP1d	1	-0.0299	0.2094	0.0204	0.8864	0.971	0.644	1.463
> 10 years from coll	CCL15_MIP1d	1	0.000675	0.0898	0.0001	0.994	1.001	0.839	1.193
> 15 years from coll	CCL15_MIP1d	1	-0.0642	0.104	0.381	0.5371	0.938	0.765	1.15
> 20 years from coll	CCL15_MIP1d	1	-0.0574	0.1303	0.194	0.6596	0.944	0.731	1.219
all data	CCL15_MIP1d	1	-0.0106	0.0737	0.0205	0.8862	0.99	0.856	1.143
<= 5 years from coll	CCL17_TARC	1	-0.3437	0.2476	1.9264	0.1652	0.709	0.437	1.152
> 10 years from coll	CCL17_TARC	1	0.0663	0.085	0.6077	0.4357	1.069	0.904	1.262
> 15 years from coll	CCL17_TARC	1	-0.0115	0.0969	0.014	0.9057	0.989	0.818	1.195
> 20 years from coll	CCL17_TARC	1	0.0211	0.1185	0.0317	0.8587	1.021	0.81	1.288
all data	CCL17_TARC	1	0.00744	0.0726	0.0105	0.9184	1.007	0.874	1.162
<= 5 years from coll	CCL19_MIP3b	1	-0.1058	0.2092	0.256	0.6129	0.9	0.597	1.355
> 10 years from coll	CCL19_MIP3b	1	-0.00214	0.084	0.0006	0.9797	0.998	0.846	1.177
> 15 years from coll	CCL19_MIP3b	1	-0.0307	0.0997	0.0949	0.7581	0.97	0.798	1.179
> 20 years from coll	CCL19_MIP3b	1	0.0106	0.1298	0.0067	0.9349	1.011	0.784	1.304
all data	CCL19_MIP3b	1	-0.00065	0.0688	0.0001	0.9925	0.999	0.873	1.144
<= 5 years from coll	CCL2_MCP11	1	-0.2381	0.2824	0.7112	0.3991	0.788	0.453	1.371
> 10 years from coll	CCL2_MCP11	1	-0.0239	0.0863	0.0769	0.7816	0.976	0.824	1.156
> 15 years from coll	CCL2_MCP11	1	-0.0496	0.0987	0.2526	0.6152	0.952	0.784	1.155
> 20 years from coll	CCL2_MCP11	1	-0.0328	0.131	0.0628	0.8021	0.968	0.749	1.251
all data	CCL2_MCP11	1	-0.0302	0.0726	0.1728	0.6776	0.97	0.842	1.119
<= 5 years from coll	CCL20_MIP3a	1	0.000689	0.1912	0	0.9971	1.001	0.688	1.456
> 10 years from coll	CCL20_MIP3a	1	-0.011	0.0854	0.0166	0.8974	0.989	0.837	1.169
> 15 years from coll	CCL20_MIP3a	1	-0.0272	0.0966	0.079	0.7787	0.973	0.805	1.176
> 20 years from coll	CCL20_MIP3a	1	0.00175	0.1148	0.0002	0.9878	1.002	0.8	1.255
all data	CCL20_MIP3a	1	-0.0174	0.0693	0.0627	0.8022	0.983	0.858	1.126
<= 5 years from coll	CCL21_6Ckine	1	-0.1947	0.2719	0.513	0.4738	0.823	0.483	1.402
> 10 years from coll	CCL21_6Ckine	1	-0.0433	0.0873	0.2464	0.6196	0.958	0.807	1.136
> 15 years from coll	CCL21_6Ckine	1	-0.1355	0.1023	1.7543	0.1853	0.873	0.715	1.067
> 20 years from coll	CCL21_6Ckine	1	-0.1063	0.1272	0.6982	0.4034	0.899	0.701	1.154
all data	CCL21_6Ckine	1	-0.0363	0.0761	0.2279	0.6331	0.964	0.831	1.119
<= 5 years from coll	CCL22_MDC	1	0.013	0.2631	0.0025	0.9605	1.013	0.605	1.697
> 10 years from coll	CCL22_MDC	1	0.1931	0.0958	4.0648	0.0438	1.213	1.005	1.464
> 15 years from coll	CCL22_MDC	1	0.2186	0.1118	3.8201	0.0506	1.244	0.999	1.549
> 20 years from coll	CCL22_MDC	1	0.2687	0.1406	3.6532	0.056	1.308	0.993	1.723
all data	CCL22_MDC	1	0.1559	0.0806	3.7431	0.053	1.169	0.998	1.369
<= 5 years from coll	CCL23_MPIF1	1	-0.2436	0.2393	1.0362	0.3087	0.784	0.49	1.253
> 10 years from coll	CCL23_MPIF1	1	0.0513	0.0803	0.4074	0.5233	1.053	0.899	1.232
> 15 years from coll	CCL23_MPIF1	1	-0.00648	0.093	0.0049	0.9445	0.994	0.828	1.192
> 20 years from coll	CCL23_MPIF1	1	-0.00393	0.1127	0.0012	0.9722	0.996	0.799	1.242
all data	CCL23_MPIF1	1	0.0313	0.0698	0.2012	0.6538	1.032	0.9	1.183
<= 5 years from coll	CCL28_VIC	1	-0.3011	0.2388	1.59	0.2073	0.74	0.463	1.182
> 10 years from coll	CCL28_VIC	1	0.0304	0.0814	0.1391	0.7092	1.031	0.879	1.209
> 15 years from coll	CCL28_VIC	1	0.00687	0.0913	0.0057	0.94	1.007	0.842	1.204
> 20 years from coll	CCL28_VIC	1	-0.00183	0.1128	0.0003	0.987	0.998	0.8	1.245
all data	CCL28_VIC	1	0.0225	0.0701	0.1028	0.7484	1.023	0.891	1.173
<= 5 years from coll	CCL3_MIP1a	1	0.1224	0.3022	0.1639	0.6856	1.13	0.625	2.044
> 10 years from coll	CCL3_MIP1a	1	0.0341	0.1072	0.1014	0.7501	1.035	0.839	1.277
> 15 years from coll	CCL3_MIP1a	1	0.0757	0.1231	0.3783	0.5385	1.079	0.847	1.373
> 20 years from coll	CCL3_MIP1a	1	0.1022	0.1563	0.4276	0.5132	1.108	0.815	1.505
all data	CCL3_MIP1a	1	0.0272	0.092	0.0877	0.7671	1.028	0.858	1.231
<= 5 years from coll	CCL4_MIP1b	1	-0.4148	0.2899	2.0472	0.1525	0.66	0.374	1.166
> 10 years from coll	CCL4_MIP1b	1	0.0934	0.1004	0.8667	0.3519	1.098	0.902	1.337
> 15 years from coll	CCL4_MIP1b	1	0.0699	0.1118	0.391	0.5318	1.072	0.861	1.335
> 20 years from coll	CCL4_MIP1b	1	0.079	0.1477	0.2861	0.5927	1.082	0.81	1.445
all data	CCL4_MIP1b	1	0.0365	0.0862	0.1796	0.6717	1.037	0.876	1.228
<= 5 years from coll	CCL5_RANTES	1	-0.0231	0.21	0.0122	0.9122	0.977	0.647	1.475
> 10 years from coll	CCL5_RANTES	1	0.1067	0.0902	1.3987	0.2369	1.113	0.932	1.328
> 15 years from coll	CCL5_RANTES	1	0.0456	0.1035	0.1945	0.6592	1.047	0.855	1.282
> 20 years from coll	CCL5_RANTES	1	0.1098	0.1278	0.7381	0.3903	1.116	0.869	1.434
all data	CCL5_RANTES	1	0.0722	0.0751	0.9242	0.3364	1.075	0.928	1.245
<= 5 years from coll	CCL8_MCP2	1	-0.00313	0.195	0.0003	0.9872	0.997	0.68	1.461
> 10 years from coll	CCL8_MCP2	1	-0.0101	0.0851	0.0141	0.9054	0.99	0.838	1.17
> 15 years from coll	CCL8_MCP2	1	-0.0636	0.0971	0.429	0.5125	0.938	0.776	1.135
> 20 years from coll	CCL8_MCP2	1	0.00971	0.1192	0.0066	0.935	1.01	0.799	1.276
all data	CCL8_MCP2	1	-0.00893	0.0706	0.016	0.8994	0.991	0.863	1.138
<= 5 years from coll	CCR4	1	-0.2289	0.2072	1.221	0.2692	0.795	0.53	1.194
> 10 years from coll	CCR4	1	0.1491	0.0957	2.4285	0.1191	1.161	0.962	1.4
> 15 years from coll	CCR4	1	0.1289	0.1084	1.4134	0.2345	1.138	0.92	1.407
> 20 years from coll	CCR4	1	0.1208	0.1419	0.7244	0.3947	1.128	0.854	1.49
all data	CCR4	1	0.0767	0.0784	0.9554	0.3284	1.08	0.926	1.259
<= 5 years from coll	CD14	1	-0.0604	0.2091	0.0835	0.7726	0.941	0.625	1.418
> 10 years from coll	CD14	1	0.0381	0.0837	0.207	0.6491	1.039	0.882	1.224
> 15 years from coll	CD14	1	0.0237	0.0979	0.0584	0.8091	1.024	0.845	1.24
> 20 years from coll	CD14	1	0.0727	0.1168	0.3879	0.5334	1.075	0.855	1.352
all data	CD14	1	0.0312	0.0713	0.1913	0.6618	1.032	0.897	1.187
<= 5 years from coll	CD163	1	-0.1293	0.2027	0.407	0.5235	0.879	0.591	1.307
> 10 years from coll	CD163	1	0.0583	0.0798	0.5349	0.4645	1.06	0.907	1.239
> 15 years from coll	CD163	1	0.0582	0.0937	0.3854	0.5347	1.06	0.882	1.274
> 20 years from coll	CD163	1	0.1313	0.1243	1.1158	0.2908	1.14	0.894	1.455
all data	CD163	1	0.00756	0.0684	0.0122	0.912	1.008	0.881	1.152
<= 5 years from coll	CD23_FCER2_IgE_binding_factor	1	-0.183	0.1949	0.8815	0.3478	0.833	0.568	1.22
> 10 years from coll	CD23_FCER2_IgE_binding_factor	1	0.1162	0.0975	1.4179	0.2337	1.123	0.928	1.36
> 15 years from coll	CD23_FCER2_IgE_binding_factor	1	0.1658	0.1143	2.1046	0.1469	1.18	0.943	1.477
> 20 years from coll	CD23_FCER2_IgE_binding_factor	1	0.0782	0.1467	0.2841	0.594	1.081	0.811	1.441
all data	CD23_FCER2_IgE_binding_factor	1	0.0689	0.0799	0.7424	0.3889	1.071	0.916	1.253
<= 5 years from coll	CD27_TNFRSF7	1	-0.1316	0.2228	0.349	0.5547	0.877	0.567	1.357
> 10 years from coll	CD27_TNFRSF7	1	0.0835	0.0879	0.9035	0.3419	1.087	0.915	1.291
> 15 years from coll	CD27_TNFRSF7	1	0.017	0.0974	0.0303	0.8617	1.017	0.84	1.231
> 20 years from coll	CD27_TNFRSF7	1	0.0745	0.1162	0.4113	0.5213	1.077	0.858	1.353
all data	CD27_TNFRSF7	1	0.0561	0.0739	0.5757	0.448	1.058	0.915	1.223
<= 5 years from coll	CD30_Ligand_TNFSF8	1	-0.4325	0.3006	2.0702	0.1502	0.649	0.36	1.17
> 10 years from coll	CD30_Ligand_TNFSF8	1	0.0564	0.103	0.3001	0.5838	1.058	0.865	1.295
> 15 years from coll	CD30_Ligand_TNFSF8	1	0.0132	0.1185	0.0124	0.9114	1.013	0.803	1.278
> 20 years from coll	CD30_Ligand_TNFSF8	1	0.0174	0.1548	0.0127	0.9103	1.018	0.751	1.378
all data	CD30_Ligand_TNFSF8	1	0.00883	0.0893	0.0098	0.9212	1.009	0.847	1.202
<= 5 years from coll	CD39_TNFRSF8	1	-0.1822	0.2361	0.5957	0.4402	0.833	0.525	1.324
> 10 years from coll	CD39_TNFRSF8	1	0.0309	0.0843	0.1343	0.714	1.031	0.874	1.217
> 15 years from coll	CD39_TNFRSF8	1	-0.00411	0.0983	0.0018	0.9666	0.996	0.821	1.207
> 20 years from coll	CD39_TNFRSF8	1	0.0283	0.1141	0.0613	0.8045	1.029	0.822	1.287
all data	CD39_TNFRSF8	1	0.00516	0.0731	0.005	0.9438	1.005	0.871	1.16
<= 5 years from coll	CD40_Ligand	1	-0.2541	0.3058	0.6901	0.4061	0.776	0.426	1.412
> 10 years from coll	CD40_Ligand	1	0.0141	0.1057	0.0178	0.894	1.014	0.824	1.248
> 15 years from coll	CD40_Ligand	1	-0.0865	0.1263	0.4691	0.4934	0.917	0.716	1.175
> 20 years from coll	CD40_Ligand	1	-0.1285	0.1676	0.5876	0.4433	0.879	0.633	1.221
all data	CD40_Ligand	1	0.0407	0.091	0.1999	0.6548	1.042	0.871	1.245
<= 5 years from coll	CD40_TNFRSF5	1	-0.4488	0.3595	1.5583	0.2119	0.638	0.316	1.292
> 10 years from coll	CD40_TNFRSF5	1	0.1726	0.1065	2.6274	0.105	1.188	0.965	1.464
> 15 years from coll	CD40_TNFRSF5	1	0.1422	0.1204	1.395	0.2376	1.153	0.91	1.46
> 20 years from coll	CD40_TNFRSF5	1	0.0162	0.1551	0.0109	0.917	1.016	0.75	1.377
all data	CD40_TNFRSF5	1	0.1022	0.0931	1.2056	0.2722	1.108	0.923	1.329
<= 5 years from coll	CDCL9_MIG	1	-0.293	0.2903	1.0189	0.3128	0.746	0.422	1.318
> 10 years from coll	CDCL9_MIG	1	-0.0531	0.0857	0.3841	0.5354	0.948	0.802	1.122
> 15 years from coll	CDCL9_MIG	1	-0.0764	0.0978	0.61	0.4348	0.926	0.765	1.122
> 20 years from coll	CDCL9_MIG	1	-0.0868	0.1234	0.494	0.4821	0.917	0.72	1.168
all data	CDCL9_MIG	1	-0.0614	0.0748	0.6735	0.4118	0.94	0.812	1.089
<= 5 years from coll	CNTF	1	-0.276	0.344	0.644	0.4222	0.759	0.387	1.489
> 10 years from coll	CNTF	1	-0.1292	0.1237	1.0903	0.2964	0.879	0.69	1.12
> 15 years from coll	CNTF	1	-0.2189	0.1515	2.0878	0.1485	0.803	0.597	1.081
> 20 years from coll	CNTF	1	-0.1103	0.1989	0.3074	0.5793	0.896	0.606	1.323
all data	CNTF	1	-0.0788	0.1062	0.5506	0.4581	0.924	0.751	1.138
<= 5 years from coll	CSF1_M_CSF	1	0.2117	0.2839	0.5561	0.4558	1.236	0.708	2.156
> 10 years from coll	CSF1_M_CSF	1	-0.0564	0.095	0.3521	0.5529	0.945	0.785	1.139
> 15 years from coll	CSF1_M_CSF	1	-0.0566	0.1148	0.243	0.622	0.945	0.755	1.183
> 20 years from coll	CSF1_M_CSF	1	0.1724	0.2021	0.728	0.3935	1.188	0.8	1.766
all data	CSF1_M_CSF	1	0.00939	0.0764	0.0151	0.9022	1.009	0.869	1.172
<= 5 years from coll	CSF2_GM_CSF	1	-0.4404	0.275	2.5646	0.1093	0.644	0.376	1.104
> 10 years from coll	CSF2_GM_CSF	1	-0.00977	0.0822	0.0141	0.9054	0.99	0.843	1.163
> 15 years from coll	CSF2_GM_CSF	1	-0.0634	0.0926	0.4691	0.4934	0.939	0.783	1.125
> 20 years from coll	CSF2_GM_CSF	1	-0.0836	0.1138	0.5396	0.4626	0.92	0.736	1.15
all data	CSF2_GM_CSF	1	-0.0222	0.0697	0.1013	0.7502	0.978	0.853	1.121
<= 5 years from coll	CSF3_G_CSF	1	-0.3256	0.2269	2.0594	0.1513	0.722	0.463	1.126
> 10 years from coll	CSF3_G_CSF	1	-0.0497	0.0838	0.3525	0.5527	0.951	0.807	1.121
> 15 years from coll	CSF3_G_CSF	1	-0.0812	0.1003	0.6551	0.4183	0.922	0.757	1.122
> 20 years from coll	CSF3_G_CSF	1	-0.028	0.1309	0.0457	0.8307	0.972	0.752	1.257
all data	CSF3_G_CSF	1	-0.06	0.0698	0.7388	0.39	0.942	0.821	1.08
<= 5 years from coll	CTACK_CCL27	1	-0.4603	0.3899	1.3939	0.2377	0.631	0.294	1.355
> 10 years from coll	CTACK_CCL27	1	-0.083	0.127	0.4274	0.5133	0.92	0.718	1.18
> 15 years from coll	CTACK_CCL27	1	-0.0032	0.1532	0.0004	0.9833	0.997	0.738	1.346
> 20 years from coll	CTACK_CCL27	1	-0.0433	0.1975	0.0481	0.8263	0.958	0.65	1.41
all data	CTACK_CCL27	1	-0.0808	0.1086	0.5526	0.4572	0.922	0.746	1.141
<= 5 years from coll	CTCLA4_CD152	1	-0.3153	0.3108	1.0292	0.3104	0.73	0.397	1.342
> 10 years from coll	CTCLA4_CD152	1	-0.0162	0.0938	0.0299	0.8626	0.984	0.819	1.182
> 15 years from coll	CTCLA4_CD152	1	-0.0377	0.111	0.1155	0.734	0.963	0.775	1.197
> 20 years from coll	CTCLA4_CD152	1	-0.0895	0.1556	0.331	0.5651	0.914	0.674	1.24
all data	CTCLA4_CD152	1	-0.0321	0.0822	0.1525	0.6961	0.968	0.824	1.138
<= 5 years from coll	CX3CL1_Fractalkine	1	-0.0468	0.215	0.0474	0.8277	0.954	0.626	1.454
> 10 years from coll	CX3CL1_Fractalkine	1	0.0104	0.0885	0.0138	0.9065	1.01	0.85	1.202
> 15 years from coll	CX3CL1_Fractalkine	1	-0.0602	0.1025	0.3453	0.5568	0.942	0.77	1.151
> 20 years from coll	CX3CL1_Fractalkine	1	-0.0398	0.1219	0.1067	0.7439	0.961	0.757	1.22
all data	CX3CL1_Fractalkine	1	0.0353	0.0745	0.2251	0.6352	1.036	0.895	1.199
<= 5 years from coll	CXCL1_GRO_alpha	1	-0.5167	0.2932	3.1053	0.078	0.597	0.336	1.06
> 10 years from coll	CXCL1_GRO_alpha	1	-0.0177	0.081	0.0479	0.8268	0.982	0.838	1.151
> 15 years from coll	CXCL1_GRO_alpha	1	-0.0482	0.0954	0.2555	0.6132	0.953	0.791	1.149
> 20 years from coll	CXCL1_GRO_alpha	1	-0.0519	0.1191	0.1896	0.6633	0.949	0.752	1.199
all data	CXCL1_GRO_alpha	1	-0.0524	0.0698	0.5642	0.4526	0.949	0.828	1.088
<= 5 years from coll	CXCL10_IP_10	1	-0.2844	0.2467	1.3286	0.2491	0.752	0.464	1.22
> 10 years from coll	CXCL10_IP_10	1	0.0705	0.0791	0.7933	0.3731	1.073	0.919	1.253
> 15 years from coll	CXCL10_IP_10	1	0.0181	0.0905	0.0401	0.8412	1.018	0.853	1.216
> 20 years from coll	CXCL10_IP_10	1	0.0369	0.1132	0.1061	0.7447	1.038	0.831	1.295
all data	CXCL10_IP_10	1	0.0368	0.0686	0.2882	0.5914	1.038	0.907	1.187
<= 5 years from coll	CXCL11_I_TAC	1	-0.1462	0.3292	0.1974	0.6568	0.864	0.453	1.647
> 10 years from coll	CXCL11_I_TAC	1	0.0262	0.0854	0.0945	0.7585	1.027	0.868	1.214
> 15 years from coll	CXCL11_I_TAC	1	0.0462	0.0993	0.2168	0.6415	1.047	0.862	1.272
> 20 years from coll	CXCL11_I_TAC	1	0.00439	0.1276	0.0012	0.9726	1.004	0.782	1.29
all data	CXCL11_I_TAC	1	0.0441	0.0785	0.3148	0.5747	1.045	0.896	1.219
<= 5 years from coll	CXCL14_BRAK	1	0.00442	0.3982	0.0001	0.9911	1.004	0.46	2.192
> 10 years from coll	CXCL14_BRAK	1	0.0714	0.1251	0.3262	0.5679	1.074	0.841	1.372
> 15 years from coll	CXCL14_BRAK	1	0.1108	0.149	0.5523	0.4574	1.117	0.834	1.496
> 20 years from coll	CXCL14_BRAK	1	0.174	0.21	0.6864	0.4074	1.19	0.788	1.796
all data	CXCL14_BRAK	1	0.0357	0.1118	0.102	0.7494	1.036	0.832	1.29
<= 5 years from coll	CXCL16	1	-0.1261	0.2182	0.334	0.5633	0.882	0.575	1.352
> 10 years from coll	CXCL16	1	-0.0467	0.0829	0.3166	0.5737	0.954	0.811	1.123
> 15 years from coll	CXCL16	1	-0.0785	0.1001	0.6146	0.4331	0.925	0.76	1.125
> 20 years from coll	CXCL16	1	-0.0342	0.1249	0.075	0.7842	0.966	0.757	1.234
all data	CXCL16	1	-0.0449	0.0678	0.4388	0.5077	0.956	0.837	1.092
<= 5 years from coll	CXCL2_GRO_beta_CXCL3	1	-0.5519	0.3572	2.3873	0.1223	0.576	0.286	1.16
> 10 years from coll	CXCL2_GRO_beta_CXCL3	1	-0.0457	0.0937	0.2383	0.6255	0.955	0.795	1.148
> 15 years from coll	CXCL2_GRO_beta_CXCL3	1	-0.019	0.1079	0.0309	0.8604	0.981	0.794	1.212
> 20 years from coll	CXCL2_GRO_beta_CXCL3	1	-0.0498	0.1363	0.1334	0.7149	0.951	0.728	1.243
all data	CXCL2_GRO_beta_CXCL3	1	-0.0741	0.0832	0.7937	0.373	0.929	0.789	1.093
<= 5 years from coll	CXCL5_ENA_78	1	-0.4592	0.3326	1.9058	0.1674	0.632	0.329	1.213
> 10 years from coll	CXCL5_ENA_78	1	-0.00619	0.0814	0.0058	0.9394	0.994	0.847	1.166
> 15 years from coll	CXCL5_ENA_78	1	-0.0211	0.089	0.0564	0.8123	0.979	0.822	1.166
> 20 years from coll	CXCL5_ENA_78	1	-0.00081	0.1011	0.0001	0.9936	0.999	0.82	1.218
all data	CXCL5_ENA_78	1	-0.0163	0.0725	0.0505	0.8222	0.984	0.854	1.134
<= 5 years from coll	E_selectin	1	-0.0978	0.2103	0.2161	0.642	0.907	0.6	1.37
> 10 years from coll	E_selectin	1	-0.0111	0.0832	0.0178	0.8938	0.989	0.84	1.164
> 15 years from coll	E_selectin	1	-0.0382	0.0948	0.1626	0.6868	0.962	0.799	1.159
> 20 years from coll	E_selectin	1	-0.0122	0.1096	0.0123	0.9116	0.988	0.797	1.225
all data	E_selectin	1	-0.00055	0.071	0.0001	0.9938	0.999	0.87	1.149
<= 5 years from coll	ECGF1_PD_ECGF	1	-0.0676	0.2249	0.0904	0.7636	0.935	0.601	1.452
> 10 years from coll	ECGF1_PD_ECGF	1	0.0515	0.0888	0.3356	0.5624	1.053	0.885	1.253
> 15 years from coll	ECGF1_PD_ECGF	1	0.0146	0.1014	0.0207	0.8857	1.015	0.832	1.238
> 20 years from coll	ECGF1_PD_ECGF	1	-0.0346	0.1261	0.0751	0.7841	0.966	0.754	1.237
all data	ECGF1_PD_ECGF	1	0.0296	0.0766	0.1497	0.6988	1.03	0.887	1.197
<= 5 years from coll	EG_VEGF_PK1	1	-0.00539	0.1706	0.001	0.9748	0.995	0.712	1.39
> 10 years from coll	EG_VEGF_PK1	1	0.0211	0.088	0.0578	0.8101	1.021	0.86	1.214
> 15 years from coll	EG_VEGF_PK1	1	0.0647	0.1015	0.4059	0.5241	1.067	0.874	1.302
> 20 years from coll	EG_VEGF_PK1	1	0.0206	0.1323	0.0243	0.876	1.021	0.788	1.323
all data	EG_VEGF_PK1	1	0.029	0.0709	0.1673	0.6825	1.029	0.896	1.183
<= 5 years from coll	EGF	1	-0.2157	0.2114	1.042	0.3074	0.806	0.533	1.22
> 10 years from coll	EGF	1	-0.0578	0.0864	0.4479	0.5033	0.944	0.797	1.118
> 15 years from coll	EGF	1	-0.0835	0.0988	0.714	0.3981	0.92	0.758	1.116
> 20 years from coll	EGF	1	-0.0396	0.1171	0.1144	0.7352	0.961	0.764	1.209
all data	EGF	1	-0.0797	0.0712	1.2527	0.263	0.923	0.803	1.062
<= 5 years from coll	EGFR_ErbB1	1	-0.0869	0.1972	0.1941	0.6595	0.917	0.623	1.349
> 10 years from coll	EGFR_ErbB1	1	0.0126	0.0863	0.0211	0.8844	1.013	0.855	1.199
> 15 years from coll	EGFR_ErbB1	1	-0.0149	0.1022	0.0214	0.8838	0.985	0.806	1.204
> 20 years from coll	EGFR_ErbB1	1	-0.00171	0.1285	0.0002	0.9894	0.998	0.776	1.284
all data	EGFR_ErbB1	1	-0.00466	0.0699	0.0044	0.9469	0.995	0.868	1.141
<= 5 years from coll	Eotaxin_2_CCL24	1	-0.099	0.2048	0.2338	0.6287	0.906	0.606	1.353
> 10 years from coll	Eotaxin_2_CCL24	1	0.0209	0.0853	0.06	0.8065	1.021	0.864	1.207
> 15 years from coll	Eotaxin_2_CCL24	1	-0.0894	0.1029	0.7539	0.3852	0.915	0.747	1.119
> 20 years from coll	Eotaxin_2_CCL24	1	-0.0902	0.1268	0.5063	0.4767	0.914	0.713	1.172
all data	Eotaxin_2_CCL24	1	0.0118	0.0713	0.0275	0.8682	1.012	0.88	1.164
<= 5 years from coll	Eotaxin_3_CCL26	1	-0.2894	0.2577	1.2612	0.2614	0.749	0.452	1.241
> 10 years from coll	Eotaxin_3_CCL26	1	0.0649	0.0843	0.5931	0.4412	1.067	0.905	1.259
> 15 years from coll	Eotaxin_3_CCL26	1	0.0808	0.0981	0.6774	0.4105	1.084	0.894	1.314
> 20 years from coll	Eotaxin_3_CCL26	1	0.0827	0.122	0.4599	0.4977	1.086	0.855	1.38
all data	Eotaxin_3_CCL26	1	0.0355	0.0735	0.233	0.6293	1.036	0.897	1.197
<= 5 years from coll	Eotaxin_CCL11	1	-0.1062	0.2246	0.2235	0.6364	0.899	0.579	1.397
> 10 years from coll	Eotaxin_CCL11	1	0.0405	0.0858	0.2223	0.6373	1.041	0.88	1.232
> 15 years from coll	Eotaxin_CCL11	1	0.037	0.1025	0.1303	0.7181	1.038	0.849	1.269
> 20 years from coll	Eotaxin_CCL11	1	0.027	0.1297	0.0432	0.8353	1.027	0.797	1.325
all data	Eotaxin_CCL11	1	0.0412	0.0736	0.3124	0.5762	1.042	0.902	1.204
<= 5 years from coll	ErbB2	1	-0.1004	0.2639	0.1449	0.7034	0.904	0.539	1.517
> 10 years from coll	ErbB2	1	0.0528	0.1083	0.2379	0.6258	1.054	0.853	1.304
> 15 years from coll	ErbB2	1	0.1083	0.1276	0.7194	0.3963	1.114	0.868	1.431
> 20 years from coll	ErbB2	1	-0.0821	0.1694	0.235	0.6279	0.921	0.661	1.284
all data	ErbB2	1	-0.00243	0.0936	0.0007	0.9793	0.998	0.83	1.198
<= 5 years from coll	ErbB3	1	-0.1496	0.279	0.2875	0.5918	0.861	0.498	1.488
> 10 years from coll	ErbB3	1	0.0385	0.0853	0.2034	0.652	1.039	0.879	1.228
> 15 years from coll	ErbB3	1	0.0595	0.1007	0.3491	0.5546	1.061	0.871	1.293
> 20 years from coll	ErbB3	1	0.1135	0.1283	0.7819	0.3766	1.12	0.871	1.44
all data	ErbB3	1	0.0345	0.0753	0.2103	0.6466	1.035	0.893	1.2
<= 5 years from coll	ErbB4	1	-0.1608	0.2263	0.5049	0.4774	0.851	0.546	1.327
> 10 years from coll	ErbB4	1	0.0247	0.0923	0.0719	0.7886	1.025	0.855	1.228
> 15 years from coll	ErbB4	1	0.00371	0.1043	0.0013	0.9716	1.004	0.818	1.231
> 20 years from coll	ErbB4	1	-0.021	0.1279	0.0269	0.8697	0.979	0.762	1.258
all data	ErbB4	1	0.0229	0.0789	0.084	0.7719	1.023	0.877	1.194
<= 5 years from coll	ERYTHROPOETIN_EPO	1	0.2046	0.2802	0.5333	0.4652	1.227	0.709	2.125
> 10 years from coll	ERYTHROPOETIN_EPO	1	-0.1411	0.1129	1.5623	0.2113	0.868	0.696	1.083
> 15 years from coll	ERYTHROPOETIN_EPO	1	-0.122	0.1326	0.8471	0.3574	0.885	0.683	1.148
> 20 years from coll	ERYTHROPOETIN_EPO	1	0.0746	0.1742	0.1834	0.6685	1.077	0.766	1.516
all data	ERYTHROPOETIN_EPO	1	-0.0522	0.0949	0.3026	0.5822	0.949	0.788	1.143
<= 5 years from coll	FADD	1	-0.102	0.1941	0.2762	0.5992	0.903	0.617	1.321
> 10 years from coll	FADD	1	0.0171	0.0832	0.0425	0.8367	1.017	0.864	1.198
> 15 years from coll	FADD	1	0.0342	0.0981	0.1214	0.7275	1.035	0.854	1.254
> 20 years from coll	FADD	1	0.0254	0.1311	0.0375	0.8465	1.026	0.793	1.326
all data	FADD	1	0.00288	0.0676	0.0018	0.966	1.003	0.878	1.145
<= 5 years from coll	Fas_Ligand	1	-0.0705	0.212	0.1107	0.7394	0.932	0.615	1.412
> 10 years from coll	Fas_Ligand	1	0.067	0.1017	0.4341	0.51	1.069	0.876	1.305
> 15 years from coll	Fas_Ligand	1	0.0259	0.1188	0.0474	0.8277	1.026	0.813	1.295
> 20 years from coll	Fas_Ligand	1	0.0062	0.155	0.0016	0.9681	1.006	0.743	1.364
all data	Fas_Ligand	1	0.046	0.0837	0.3023	0.5824	1.047	0.889	1.234
<= 5 years from coll	Fas_TNFRSF6	1	-0.2493	0.262	0.9052	0.3414	0.779	0.466	1.302
> 10 years from coll	Fas_TNFRSF6	1	0.0596	0.0841	0.5022	0.4785	1.061	0.9	1.252
> 15 years from coll	Fas_TNFRSF6	1	0.0665	0.0968	0.4727	0.4918	1.069	0.884	1.292
> 20 years from coll	Fas_TNFRSF6	1	0.1145	0.1233	0.8626	0.353	1.121	0.881	1.428
all data	Fas_TNFRSF6	1	0.0285	0.0739	0.1485	0.7	1.029	0.89	1.189
<= 5 years from coll	FGF_Basic	1	-0.0787	0.2349	0.1123	0.7375	0.924	0.583	1.465
> 10 years from coll	FGF_Basic	1	0.1219	0.0923	1.7454	0.1865	1.13	0.943	1.354
> 15 years from coll	FGF_Basic	1	0.1382	0.1083	1.6271	0.2021	1.148	0.929	1.42
> 20 years from coll	FGF_Basic	1	0.137	0.149	0.845	0.358	1.147	0.856	1.536
all data	FGF_Basic	1	0.0869	0.0813	1.1441	0.2848	1.091	0.93	1.279
<= 5 years from coll	FLT3LG_Flt3_Ligand	1	-0.5345	0.3236	2.7281	0.0986	0.586	0.311	1.105
> 10 years from coll	FLT3LG_Flt3_Ligand	1	0.0113	0.0902	0.0158	0.9	1.011	0.847	1.207
> 15 years from coll	FLT3LG_Flt3_Ligand	1	-0.0369	0.1034	0.1269	0.7217	0.964	0.787	1.18
> 20 years from coll	FLT3LG_Flt3_Ligand	1	-0.0177	0.1336	0.0175	0.8946	0.982	0.756	1.276
all data	FLT3LG_Flt3_Ligand	1	0.00291	0.0764	0.0014	0.9697	1.003	0.863	1.165
<= 5 years from coll	FOXP3	1	0.0592	0.1771	0.1117	0.7382	1.061	0.75	1.501
> 10 years from coll	FOXP3	1	-0.089	0.0849	1.098	0.2947	0.915	0.775	1.081
> 15 years from coll	FOXP3	1	-0.1441	0.104	1.9189	0.166	0.866	0.706	1.062
> 20 years from coll	FOXP3	1	-0.0653	0.1319	0.245	0.6206	0.937	0.723	1.213
all data	FOXP3	1	-0.0491	0.0662	0.5496	0.4585	0.952	0.836	1.084
<= 5 years from coll	Frizzled_4	1	-0.2821	0.2362	1.4258	0.2325	0.754	0.475	1.198
> 10 years from coll	Frizzled_4	1	0.00797	0.0839	0.009	0.9242	1.008	0.855	1.188
> 15 years from coll	Frizzled_4	1	-0.00669	0.0975	0.0047	0.9453	0.993	0.821	1.203
> 20 years from coll	Frizzled_4	1	-0.036	0.1245	0.0835	0.7726	0.965	0.756	1.231
all data	Frizzled_4	1	-0.0128	0.071	0.0322	0.8575	0.987	0.859	1.135
<= 5 years from coll	Frizzled1	1	-0.1055	0.2194	0.2314	0.6305	0.9	0.585	1.383
> 10 years from coll	Frizzled1	1	0.00461	0.0845	0.003	0.9565	1.005	0.851	1.186
> 15 years from coll	Frizzled1	1	-0.0279	0.0988	0.0797	0.7777	0.972	0.801	1.18
> 20 years from coll	Frizzled1	1	-0.0272	0.1279	0.0451	0.8318	0.973	0.757	1.25
all data	Frizzled1	1	-0.00061	0.07	0.0001	0.993	0.999	0.871	1.146
<= 5 years from coll	Frizzled3	1	-0.3041	0.2569	1.4012	0.2365	0.738	0.446	1.221
> 10 years from coll	Frizzled3	1	-0.00586	0.0875	0.0045	0.9466	0.994	0.837	1.18
> 15 years from coll	Frizzled3	1	-0.0237	0.1033	0.0526	0.8187	0.977	0.798	1.196
> 20 years from coll	Frizzled3	1	-0.0449	0.1279	0.1233	0.7254	0.956	0.744	1.228
all data	Frizzled3	1	-0.0474	0.0718	0.4355	0.5093	0.954	0.829	1.098
<= 5 years from coll	GATA3	1	0.0621	0.2054	0.0915	0.7623	1.064	0.711	1.591
> 10 years from coll	GATA3	1	-0.0061	0.0838	0.0053	0.942	0.994	0.843	1.171
> 15 years from coll	GATA3	1	-0.0115	0.1	0.0132	0.9084	0.989	0.813	1.203
> 20 years from coll	GATA3	1	0.0224	0.1242	0.0325	0.8569	1.023	0.802	1.304
all data	GATA3	1	0.00277	0.0677	0.0017	0.9673	1.003	0.878	1.145
<= 5 years from coll	GCP_2_CXCL6	1	-0.3292	0.265	1.5433	0.2141	0.719	0.428	1.209
> 10 years from coll	GCP_2_CXCL6	1	0.1064	0.0902	1.3901	0.2384	1.112	0.932	1.327
> 15 years from coll	GCP_2_CXCL6	1	0.1053	0.1027	1.0516	0.3051	1.111	0.908	1.359
> 20 years from coll	GCP_2_CXCL6	1	0.1481	0.1258	1.3853	0.2392	1.16	0.906	1.484
all data	GCP_2_CXCL6	1	0.0738	0.0785	0.8843	0.347	1.077	0.923	1.256
<= 5 years from coll	GCSF_R_CD114	1	-0.2334	0.2384	0.9589	0.3275	0.792	0.496	1.263
> 10 years from coll	GCSF_R_CD114	1	0.0881	0.0879	1.0035	0.3165	1.092	0.919	1.298
> 15 years from coll	GCSF_R_CD114	1	0.00309	0.101	0.0009	0.9756	1.003	0.823	1.223
> 20 years from coll	GCSF_R_CD114	1	0.0344	0.1235	0.0778	0.7803	1.035	0.813	1.318
all data	GCSF_R_CD114	1	0.0616	0.0747	0.6798	0.4097	1.064	0.919	1.231
<= 5 years from coll	GDF15	1	0.00784	0.2796	0.0008	0.9776	1.008	0.583	1.744
> 10 years from coll	GDF15	1	0.0502	0.0918	0.2994	0.5842	1.052	0.878	1.259
> 15 years from coll	GDF15	1	0.1525	0.1107	1.8961	0.1685	1.165	0.937	1.447
> 20 years from coll	GDF15	1	0.1339	0.1464	0.837	0.3603	1.143	0.858	1.523
all data	GDF15	1	0.059	0.0803	0.5406	0.4622	1.061	0.906	1.242
<= 5 years from coll	GDF5	1	-0.2399	0.2557	0.8799	0.3482	0.787	0.477	1.299
> 10 years from coll	GDF5	1	-0.00674	0.0857	0.0062	0.9373	0.993	0.84	1.175
> 15 years from coll	GDF5	1	0.0161	0.0977	0.0273	0.8688	1.016	0.839	1.231
> 20 years from coll	GDF5	1	-0.0668	0.1258	0.2819	0.5954	0.935	0.731	1.197
all data	GDF5	1	-0.0176	0.0753	0.0543	0.8157	0.983	0.848	1.139
<= 5 years from coll	GDF8_MSTN_Myostatin	1	-0.1832	0.2351	0.6071	0.4359	0.833	0.525	1.32
> 10 years from coll	GDF8_MSTN_Myostatin	1	-0.076	0.0846	0.8077	0.3688	0.927	0.785	1.094
> 15 years from coll	GDF8_MSTN_Myostatin	1	-0.0709	0.0977	0.5272	0.4678	0.932	0.769	1.128
> 20 years from coll	GDF8_MSTN_Myostatin	1	-0.0327	0.1168	0.0786	0.7792	0.968	0.77	1.217
all data	GDF8_MSTN_Myostatin	1	-0.0651	0.0716	0.8268	0.3632	0.937	0.814	1.078
<= 5 years from coll	GDNF	1	-0.0359	0.2142	0.0281	0.8669	0.965	0.634	1.468
> 10 years from coll	GDNF	1	0.034	0.0866	0.1545	0.6942	1.035	0.873	1.226
> 15 years from coll	GDNF	1	-0.0403	0.1025	0.1545	0.6943	0.961	0.786	1.174
> 20 years from coll	GDNF	1	-0.0427	0.1326	0.1037	0.7474	0.958	0.739	1.243
all data	GDNF	1	0.0428	0.0718	0.356	0.5507	1.044	0.907	1.201
<= 5 years from coll	GITR_Ligand_TNFSF18	1	-0.0218	0.1855	0.0138	0.9063	0.978	0.68	1.408
> 10 years from coll	GITR_Ligand_TNFSF18	1	-0.0343	0.0862	0.1587	0.6903	0.966	0.816	1.144
> 15 years from coll	GITR_Ligand_TNFSF18	1	-0.038	0.1023	0.1378	0.7105	0.963	0.788	1.176
> 20 years from coll	GITR_Ligand_TNFSF18	1	-0.0744	0.1294	0.3307	0.5652	0.928	0.72	1.196
all data	GITR_Ligand_TNFSF18	1	-0.0443	0.0715	0.3839	0.5355	0.957	0.832	1.101
<= 5 years from coll	GITR_TNFRF18	1	-0.0433	0.3454	0.0157	0.9003	0.958	0.487	1.885
> 10 years from coll	GITR_TNFRF18	1	-0.1007	0.1185	0.7214	0.3957	0.904	0.717	1.141
> 15 years from coll	GITR_TNFRF18	1	-0.1649	0.1465	1.2664	0.2604	0.848	0.636	1.13
> 20 years from coll	GITR_TNFRF18	1	-0.1868	0.1946	0.9219	0.337	0.83	0.567	1.215
all data	GITR_TNFRF18	1	-0.0839	0.1036	0.6555	0.4182	0.92	0.751	1.127
<= 5 years from coll	GM_CSF_R_alpha	1	-0.1742	0.2057	0.7169	0.3972	0.84	0.561	1.257
> 10 years from coll	GM_CSF_R_alpha	1	0.0405	0.0813	0.248	0.6185	1.041	0.888	1.221
> 15 years from coll	GM_CSF_R_alpha	1	0.0182	0.0931	0.0382	0.845	1.018	0.848	1.222
> 20 years from coll	GM_CSF_R_alpha	1	0.1166	0.1186	0.9663	0.3256	1.124	0.891	1.418
all data	GM_CSF_R_alpha	1	0.00825	0.0693	0.0142	0.9052	1.008	0.88	1.155
<= 5 years from coll	Growth_hormone_R__GHR_	1	-0.00717	0.2332	0.0009	0.9755	0.993	0.629	1.568
> 10 years from coll	Growth_hormone_R__GHR_	1	0.1707	0.0949	3.2317	0.0722	1.186	0.985	1.429
> 15 years from coll	Growth_hormone_R__GHR_	1	0.2071	0.1118	3.4318	0.064	1.23	0.988	1.531
> 20 years from coll	Growth_hormone_R__GHR_	1	0.1982	0.1441	1.892	0.169	1.219	0.919	1.617
all data	Growth_hormone_R__GHR_	1	0.1415	0.0818	2.9956	0.0835	1.152	0.981	1.352
<= 5 years from coll	HCC4_CCL16	1	-0.5467	0.293	3.4819	0.062	0.579	0.326	1.028
> 10 years from coll	HCC4_CCL16	1	-0.0153	0.0923	0.0275	0.8682	0.985	0.822	1.18
> 15 years from coll	HCC4_CCL16	1	-0.0145	0.1051	0.0191	0.89	0.986	0.802	1.211
> 20 years from coll	HCC4_CCL16	1	-0.00072	0.1282	0	0.9955	0.999	0.777	1.285
all data	HCC4_CCL16	1	-0.0262	0.0752	0.1214	0.7275	0.974	0.841	1.129
<= 5 years from coll	ICAM1	1	-0.2302	0.2322	0.9826	0.3216	0.794	0.504	1.252
> 10 years from coll	ICAM1	1	0.0473	0.0913	0.2688	0.6041	1.048	0.877	1.254
> 15 years from coll	ICAM1	1	-0.0214	0.1086	0.039	0.8434	0.979	0.791	1.211
> 20 years from coll	ICAM1	1	-0.0213	0.1326	0.0257	0.8726	0.979	0.755	1.27
all data	ICAM1	1	0.0272	0.0745	0.1334	0.7149	1.028	0.888	1.189
<= 5 years from coll	IFN_alpha_beta_R1	1	-0.3147	0.2456	1.6411	0.2002	0.73	0.451	1.181
> 10 years from coll	IFN_alpha_beta_R1	1	0.0338	0.0929	0.1319	0.7165	1.034	0.862	1.241
> 15 years from coll	IFN_alpha_beta_R1	1	-0.0578	0.112	0.2661	0.606	0.944	0.758	1.176
> 20 years from coll	IFN_alpha_beta_R1	1	-0.0476	0.1447	0.1083	0.742	0.953	0.718	1.266
all data	IFN_alpha_beta_R1	1	0.0156	0.0758	0.0423	0.837	1.016	0.875	1.178
<= 5 years from coll	IFN_alpha_beta_R2	1	-0.1712	0.2325	0.5426	0.4614	0.843	0.534	1.329
> 10 years from coll	IFN_alpha_beta_R2	1	-0.0426	0.0862	0.2444	0.621	0.958	0.809	1.135
> 15 years from coll	IFN_alpha_beta_R2	1	-0.0588	0.1018	0.3343	0.5631	0.943	0.772	1.151
> 20 years from coll	IFN_alpha_beta_R2	1	-0.029	0.128	0.0512	0.821	0.971	0.756	1.248
all data	IFN_alpha_beta_R2	1	-0.0329	0.0709	0.2156	0.6424	0.968	0.842	1.112
<= 5 years from coll	IFN_beta	1	-0.1322	0.2382	0.3082	0.5788	0.876	0.549	1.397
> 10 years from coll	IFN_beta	1	0.0595	0.089	0.4472	0.5037	1.061	0.891	1.264
> 15 years from coll	IFN_beta	1	0.0185	0.1036	0.0318	0.8584	1.019	0.831	1.248
> 20 years from coll	IFN_beta	1	0.0216	0.1238	0.0305	0.8614	1.022	0.802	1.303
all data	IFN_beta	1	0.042	0.0772	0.2961	0.5863	1.043	0.897	1.213
<= 5 years from coll	IFN_gamma	1	-0.5225	0.2843	3.3773	0.0661	0.593	0.34	1.035
> 10 years from coll	IFN_gamma	1	-0.0384	0.092	0.1739	0.6766	0.962	0.804	1.152
> 15 years from coll	IFN_gamma	1	-0.0768	0.1042	0.5437	0.4609	0.926	0.755	1.136
> 20 years from coll	IFN_gamma	1	-0.0783	0.1251	0.3917	0.5314	0.925	0.724	1.182
all data	IFN_gamma	1	-0.0443	0.0766	0.3343	0.5632	0.957	0.823	1.112
<= 5 years from coll	IFN_gamma_R1	1	-0.2	0.2273	0.7742	0.3789	0.819	0.524	1.278
> 10 years from coll	IFN_gamma_R1	1	0.0189	0.087	0.047	0.8283	1.019	0.859	1.208
> 15 years from coll	IFN_gamma_R1	1	-0.0326	0.0998	0.107	0.7436	0.968	0.796	1.177
> 20 years from coll	IFN_gamma_R1	1	-0.0542	0.121	0.201	0.6539	0.947	0.747	1.201
all data	IFN_gamma_R1	1	-0.00218	0.0744	0.0009	0.9766	0.998	0.863	1.154
<= 5 years from coll	IGFBP1	1	-0.3262	0.2636	1.5321	0.2158	0.722	0.431	1.21
> 10 years from coll	IGFBP1	1	-0.0487	0.0813	0.3584	0.5494	0.953	0.812	1.117
> 15 years from coll	IGFBP1	1	-0.0661	0.0933	0.5017	0.4788	0.936	0.78	1.124
> 20 years from coll	IGFBP1	1	-0.0692	0.1169	0.3506	0.5538	0.933	0.742	1.173
all data	IGFBP1	1	-0.0575	0.0707	0.6612	0.4161	0.944	0.822	1.084
<= 5 years from coll	IGFBP2	1	-0.0347	0.2006	0.03	0.8626	0.966	0.652	1.431
> 10 years from coll	IGFBP2	1	0.0084	0.0826	0.0104	0.9189	1.008	0.858	1.186
> 15 years from coll	IGFBP2	1	-0.0719	0.0977	0.541	0.462	0.931	0.768	1.127
> 20 years from coll	IGFBP2	1	-0.0418	0.1214	0.1186	0.7306	0.959	0.756	1.217
all data	IGFBP2	1	-0.00402	0.0693	0.0034	0.9537	0.996	0.87	1.141
<= 5 years from coll	IL1_alpha	1	-0.4343	0.2871	2.2884	0.1303	0.648	0.369	1.137
> 10 years from coll	IL1_alpha	1	0.0241	0.0828	0.0848	0.7709	1.024	0.871	1.205
> 15 years from coll	IL1_alpha	1	-0.00704	0.0968	0.0053	0.9421	0.993	0.821	1.201
> 20 years from coll	IL1_alpha	1	-0.0236	0.117	0.0406	0.8402	0.977	0.776	1.228
all data	IL1_alpha	1	-0.00305	0.0717	0.0018	0.9661	0.997	0.866	1.147
<= 5 years from coll	IL1_beta	1	-0.0526	0.2438	0.0466	0.8292	0.949	0.588	1.53
> 10 years from coll	IL1_beta	1	0.0897	0.0934	0.9236	0.3365	1.094	0.911	1.313
> 15 years from coll	IL1_beta	1	-0.0147	0.1066	0.019	0.8904	0.985	0.8	1.214
> 20 years from coll	IL1_beta	1	0.0505	0.1377	0.1343	0.7141	1.052	0.803	1.378
all data	IL1_beta	1	0.0858	0.0782	1.2051	0.2723	1.09	0.935	1.27
<= 5 years from coll	IL1_F10_IL1HY2	1	-0.2342	0.2325	1.0149	0.3137	0.791	0.502	1.248
> 10 years from coll	IL1_F10_IL1HY2	1	-0.0286	0.0809	0.1253	0.7233	0.972	0.829	1.139
> 15 years from coll	IL1_F10_IL1HY2	1	0.00744	0.0971	0.0059	0.9389	1.007	0.833	1.219
> 20 years from coll	IL1_F10_IL1HY2	1	0.0344	0.1239	0.077	0.7814	1.035	0.812	1.319
all data	IL1_F10_IL1HY2	1	-0.0237	0.0664	0.1271	0.7214	0.977	0.857	1.112
<= 5 years from coll	IL1_F6_FIL1_epsilon_IL1H1	1	-0.4048	0.284	2.031	0.1541	0.667	0.382	1.164
> 10 years from coll	IL1_F6_FIL1_epsilon_IL1H1	1	0.0788	0.1031	0.5838	0.4448	1.082	0.884	1.324
> 15 years from coll	IL1_F6_FIL1_epsilon_IL1H1	1	0.0524	0.1196	0.1917	0.6615	1.054	0.834	1.332
> 20 years from coll	IL1_F6_FIL1_epsilon_IL1H1	1	-0.0287	0.1558	0.034	0.8537	0.972	0.716	1.319
all data	IL1_F6_FIL1_epsilon_IL1H1	1	0.0295	0.0889	0.11	0.7402	1.03	0.865	1.226
<= 5 years from coll	IL1_F7_FIL1zeta	1	-0.00169	0.2534	0	0.9947	0.998	0.608	1.641
> 10 years from coll	IL1_F7_FIL1zeta	1	-0.1268	0.0985	1.6579	0.1979	0.881	0.726	1.068
> 15 years from coll	IL1_F7_FIL1zeta	1	-0.1944	0.119	2.6694	0.1023	0.823	0.652	1.04
> 20 years from coll	IL1_F7_FIL1zeta	1	-0.1904	0.1569	1.4718	0.2251	0.827	0.608	1.124
all data	IL1_F7_FIL1zeta	1	-0.0764	0.0837	0.8344	0.361	0.926	0.786	1.092
<= 5 years from coll	IL1_F8_FIL1_eta	1	-0.1584	0.2216	0.5107	0.4748	0.854	0.553	1.318
> 10 years from coll	IL1_F8_FIL1_eta	1	0.0129	0.0927	0.0195	0.8889	1.013	0.845	1.215
> 15 years from coll	IL1_F8_FIL1_eta	1	-0.0643	0.1069	0.3615	0.5477	0.938	0.761	1.156
> 20 years from coll	IL1_F8_FIL1_eta	1	-0.0142	0.1311	0.0118	0.9136	0.986	0.762	1.275
all data	IL1_F8_FIL1_eta	1	-0.00496	0.0782	0.004	0.9494	0.995	0.854	1.16
<= 5 years from coll	IL1_F9_IL1_H1	1	-0.2318	0.2177	1.1338	0.287	0.793	0.518	1.215
> 10 years from coll	IL1_F9_IL1_H1	1	-0.0478	0.0851	0.3156	0.5743	0.953	0.807	1.126
> 15 years from coll	IL1_F9_IL1_H1	1	-0.0557	0.0999	0.311	0.5771	0.946	0.778	1.15
> 20 years from coll	IL1_F9_IL1_H1	1	0.0142	0.1314	0.0117	0.9137	1.014	0.784	1.312
all data	IL1_F9_IL1_H1	1	-0.021	0.068	0.0952	0.7577	0.979	0.857	1.119
<= 5 years from coll	IL1_R3_IL1_R_AcP	1	-0.3044	0.2639	1.3302	0.2488	0.738	0.44	1.237
> 10 years from coll	IL1_R3_IL1_R_AcP	1	0.0108	0.0887	0.0147	0.9034	1.011	0.849	1.203
> 15 years from coll	IL1_R3_IL1_R_AcP	1	-0.0223	0.1054	0.0449	0.8322	0.978	0.795	1.202
> 20 years from coll	IL1_R3_IL1_R_AcP	1	0.0364	0.1318	0.0763	0.7823	1.037	0.801	1.343
all data	IL1_R3_IL1_R_AcP	1	0.00224	0.0761	0.0009	0.9765	1.002	0.863	1.163
<= 5 years from coll	IL1_R4_ST2	1	-0.2308	0.2666	0.7495	0.3866	0.794	0.471	1.339
> 10 years from coll	IL1_R4_ST2	1	0.1164	0.088	1.751	0.1858	1.123	0.946	1.335
> 15 years from coll	IL1_R4_ST2	1	0.1051	0.1005	1.0942	0.2956	1.111	0.912	1.353
> 20 years from coll	IL1_R4_ST2	1	0.1186	0.1257	0.8915	0.3451	1.126	0.88	1.44
all data	IL1_R4_ST2	1	0.0919	0.0766	1.4397	0.2302	1.096	0.943	1.274
<= 5 years from coll	IL1_R6_IL_1_Rrp2_IL1RL2	1	-0.5351	0.3078	3.0227	0.0821	0.586	0.32	1.071
> 10 years from coll	IL1_R6_IL_1_Rrp2_IL1RL2	1	0.0275	0.0821	0.1122	0.7377	1.028	0.875	1.207
> 15 years from coll	IL1_R6_IL_1_Rrp2_IL1RL2	1	-0.00619	0.0903	0.0047	0.9453	0.994	0.833	1.186
> 20 years from coll	IL1_R6_IL_1_Rrp2_IL1RL2	1	-0.0128	0.106	0.0145	0.9042	0.987	0.802	1.215
all data	IL1_R6_IL_1_Rrp2_IL1RL2	1	-0.0225	0.0716	0.0983	0.7539	0.978	0.85	1.125
<= 5 years from coll	IL1_R8	1	-0.3187	0.2511	1.6112	0.2043	0.727	0.444	1.189
> 10 years from coll	IL1_R8	1	-0.00907	0.0772	0.0138	0.9065	0.991	0.852	1.153
> 15 years from coll	IL1_R8	1	0.0137	0.0886	0.024	0.8769	1.014	0.852	1.206
> 20 years from coll	IL1_R8	1	0.00408	0.1084	0.0014	0.97	1.004	0.812	1.242
all data	IL1_R8	1	-0.032	0.0651	0.2407	0.6237	0.969	0.852	1.1
<= 5 years from coll	IL1_R9	1	0.0885	0.2311	0.1465	0.7019	1.093	0.695	1.719
> 10 years from coll	IL1_R9	1	0.1678	0.1047	2.5669	0.1091	1.183	0.963	1.452
> 15 years from coll	IL1_R9	1	0.2096	0.123	2.9054	0.0883	1.233	0.969	1.569
> 20 years from coll	IL1_R9	1	0.1098	0.158	0.4833	0.4869	1.116	0.819	1.521
all data	IL1_R9	1	0.1105	0.0867	1.6257	0.2023	1.117	0.942	1.324
<= 5 years from coll	IL1_ra	1	-0.3374	0.4265	0.626	0.4288	0.714	0.309	1.646
> 10 years from coll	IL1_ra	1	0.00789	0.0953	0.0069	0.934	1.008	0.836	1.215
> 15 years from coll	IL1_ra	1	0.0388	0.1168	0.1105	0.7396	1.04	0.827	1.307
> 20 years from coll	IL1_ra	1	0.0916	0.1705	0.2884	0.5912	1.096	0.785	1.531
all data	IL1_ra	1	0.0466	0.0851	0.3001	0.5838	1.048	0.887	1.238
<= 5 years from coll	IL1_sRII	1	-0.0777	0.2513	0.0957	0.7571	0.925	0.565	1.514
> 10 years from coll	IL1_sRII	1	0.00637	0.0901	0.005	0.9436	1.006	0.843	1.201
> 15 years from coll	IL1_sRII	1	-0.0927	0.1075	0.7427	0.3888	0.911	0.738	1.125
> 20 years from coll	IL1_sRII	1	-0.0832	0.1292	0.4141	0.5199	0.92	0.714	1.185
all data	IL1_sRII	1	0.0131	0.078	0.028	0.8671	1.013	0.869	1.181
<= 5 years from coll	IL10	1	-0.0997	0.208	0.2298	0.6317	0.905	0.602	1.361
> 10 years from coll	IL10	1	-0.0185	0.0832	0.0495	0.8239	0.982	0.834	1.155
> 15 years from coll	IL10	1	-0.0314	0.0939	0.112	0.7378	0.969	0.806	1.165
> 20 years from coll	IL10	1	-0.0976	0.1167	0.6999	0.4028	0.907	0.722	1.14
all data	IL10	1	-0.0258	0.0697	0.1371	0.7111	0.975	0.85	1.117
<= 5 years from coll	IL10_R_alpha	1	0.1662	0.3181	0.2729	0.6014	1.181	0.633	2.203
> 10 years from coll	IL10_R_alpha	1	-0.1157	0.1316	0.773	0.3793	0.891	0.688	1.153
> 15 years from coll	IL10_R_alpha	1	-0.137	0.1528	0.8043	0.3698	0.872	0.646	1.176
> 20 years from coll	IL10_R_alpha	1	-0.0563	0.2089	0.0727	0.7875	0.945	0.628	1.423
all data	IL10_R_alpha	1	-0.043	0.1124	0.1463	0.7021	0.958	0.768	1.194
<= 5 years from coll	IL10_R_beta	1	-0.0487	0.2153	0.0511	0.8211	0.952	0.625	1.452
> 10 years from coll	IL10_R_beta	1	-0.1706	0.0885	3.7169	0.0539	0.843	0.709	1.003
> 15 years from coll	IL10_R_beta	1	-0.1992	0.1008	3.9062	0.0481	0.819	0.672	0.998
> 20 years from coll	IL10_R_beta	1	-0.1354	0.1205	1.2624	0.2612	0.873	0.69	1.106
all data	IL10_R_beta	1	-0.1127	0.0733	2.364	0.1242	0.893	0.774	1.031
<= 5 years from coll	IL11	1	-0.2241	0.2723	0.6772	0.4105	0.799	0.469	1.363
> 10 years from coll	IL11	1	-0.0141	0.0824	0.0293	0.864	0.986	0.839	1.159
> 15 years from coll	IL11	1	-0.0535	0.0943	0.3222	0.5703	0.948	0.788	1.14
> 20 years from coll	IL11	1	-0.0777	0.1117	0.4838	0.4867	0.925	0.743	1.152
all data	IL11	1	-0.0299	0.0706	0.1797	0.6717	0.971	0.845	1.114
<= 5 years from coll	IL12_p40	1	-0.1408	0.2279	0.382	0.5365	0.869	0.556	1.358
> 10 years from coll	IL12_p40	1	0.0654	0.0831	0.6196	0.4312	1.068	0.907	1.256
> 15 years from coll	IL12_p40	1	0.0202	0.0947	0.0457	0.8308	1.02	0.848	1.229
> 20 years from coll	IL12_p40	1	0.0903	0.1173	0.5932	0.4412	1.095	0.87	1.377
all data	IL12_p40	1	0.0547	0.0684	0.6404	0.4236	1.056	0.924	1.208
<= 5 years from coll	IL12_p70	1	-0.0461	0.2166	0.0453	0.8314	0.955	0.625	1.46
> 10 years from coll	IL12_p70	1	0.00535	0.0826	0.0042	0.9484	1.005	0.855	1.182
> 15 years from coll	IL12_p70	1	-0.0322	0.0963	0.112	0.7379	0.968	0.802	1.169
> 20 years from coll	IL12_p70	1	-0.00727	0.12	0.0037	0.9517	0.993	0.785	1.256
all data	IL12_p70	1	0.0151	0.0697	0.0467	0.8288	1.015	0.886	1.164
<= 5 years from coll	IL12_R_beta_1	1	-0.0224	0.2203	0.0103	0.9191	0.978	0.635	1.506
> 10 years from coll	IL12_R_beta_1	1	-0.011	0.0838	0.0173	0.8954	0.989	0.839	1.166
> 15 years from coll	IL12_R_beta_1	1	-0.0563	0.0971	0.336	0.5621	0.945	0.781	1.143
> 20 years from coll	IL12_R_beta_1	1	-0.00338	0.1257	0.0007	0.9786	0.997	0.779	1.275
all data	IL12_R_beta_1	1	0.0206	0.0708	0.0844	0.7714	1.021	0.889	1.173
<= 5 years from coll	IL12_R_beta2	1	-0.1702	0.2081	0.6688	0.4135	0.844	0.561	1.268
> 10 years from coll	IL12_R_beta2	1	-0.0243	0.0847	0.0824	0.7741	0.976	0.827	1.152
> 15 years from coll	IL12_R_beta2	1	-0.0636	0.1023	0.3861	0.5343	0.938	0.768	1.147
> 20 years from coll	IL12_R_beta2	1	-0.0511	0.1382	0.1368	0.7115	0.95	0.725	1.246
all data	IL12_R_beta2	1	-0.0171	0.069	0.0612	0.8045	0.983	0.859	1.126
<= 5 years from coll	IL13	1	-0.2298	0.236	0.9483	0.3301	0.795	0.5	1.262
> 10 years from coll	IL13	1	-0.0334	0.0855	0.1525	0.6961	0.967	0.818	1.144
> 15 years from coll	IL13	1	-0.0483	0.097	0.2476	0.6188	0.953	0.788	1.152
> 20 years from coll	IL13	1	0.00463	0.1248	0.0014	0.9704	1.005	0.787	1.283
all data	IL13	1	-0.0305	0.0713	0.1833	0.6685	0.97	0.843	1.115
<= 5 years from coll	IL13_R_alpha_2	1	-0.1481	0.2125	0.4856	0.4859	0.862	0.569	1.308
> 10 years from coll	IL13_R_alpha_2	1	-0.0107	0.0796	0.018	0.8933	0.989	0.846	1.156
> 15 years from coll	IL13_R_alpha_2	1	-0.0207	0.0941	0.0484	0.8259	0.98	0.814	1.178
> 20 years from coll	IL13_R_alpha_2	1	-0.00873	0.1231	0.005	0.9434	0.991	0.779	1.262
all data	IL13_R_alpha_2	1	-0.0121	0.0688	0.0311	0.8601	0.988	0.863	1.13
<= 5 years from coll	IL15	1	-0.306	0.2529	1.4635	0.2264	0.736	0.449	1.209
> 10 years from coll	IL15	1	-0.0133	0.0881	0.0227	0.8802	0.987	0.83	1.173
> 15 years from coll	IL15	1	-0.0204	0.1042	0.0384	0.8447	0.98	0.799	1.202
> 20 years from coll	IL15	1	-0.0129	0.1339	0.0093	0.9233	0.987	0.759	1.283
all data	IL15	1	-0.0224	0.0742	0.0914	0.7624	0.978	0.845	1.131
<= 5 years from coll	IL15_R_alpha	1	-0.2462	0.2096	1.3804	0.24	0.782	0.518	1.179
> 10 years from coll	IL15_R_alpha	1	0.134	0.093	2.0761	0.1496	1.143	0.953	1.372
> 15 years from coll	IL15_R_alpha	1	0.081	0.1095	0.5478	0.4592	1.084	0.875	1.344
> 20 years from coll	IL15_R_alpha	1	-0.00487	0.1344	0.0013	0.9711	0.995	0.765	1.295
all data	IL15_R_alpha	1	0.0826	0.0771	1.1473	0.2841	1.086	0.934	1.263
<= 5 years from coll	IL16	1	0.0921	0.208	0.1959	0.658	1.096	0.729	1.648
> 10 years from coll	IL16	1	-0.0829	0.0839	0.9764	0.3231	0.92	0.781	1.085
> 15 years from coll	IL16	1	-0.1601	0.1006	2.5353	0.1113	0.852	0.7	1.038
> 20 years from coll	IL16	1	-0.1442	0.1286	1.2581	0.262	0.866	0.673	1.114
all data	IL16	1	-0.0462	0.0709	0.4254	0.5142	0.955	0.831	1.097
<= 5 years from coll	IL17	1	-0.2425	0.2386	1.0331	0.3094	0.785	0.492	1.252
> 10 years from coll	IL17	1	0.00403	0.0813	0.0025	0.9605	1.004	0.856	1.177
> 15 years from coll	IL17	1	-0.0168	0.0901	0.0348	0.852	0.983	0.824	1.173
> 20 years from coll	IL17	1	-0.0452	0.1089	0.1726	0.6778	0.956	0.772	1.183
all data	IL17	1	-0.0401	0.0687	0.3419	0.5587	0.961	0.84	1.099
<= 5 years from coll	IL17B	1	-0.3324	0.2314	2.064	0.1508	0.717	0.456	1.129
> 10 years from coll	IL17B	1	0.1056	0.0908	1.3532	0.2447	1.111	0.93	1.328
> 15 years from coll	IL17B	1	0.0989	0.1059	0.8736	0.3499	1.104	0.897	1.359
> 20 years from coll	IL17B	1	0.1261	0.134	0.8853	0.3467	1.134	0.872	1.475
all data	IL17B	1	0.0421	0.0742	0.3216	0.5706	1.043	0.902	1.206
<= 5 years from coll	IL17B_R	1	-0.2698	0.2777	0.9437	0.3313	0.764	0.443	1.316
> 10 years from coll	IL17B_R	1	0.1181	0.111	1.132	0.2873	1.125	0.905	1.399
> 15 years from coll	IL17B_R	1	0.1567	0.1307	1.4363	0.2307	1.17	0.905	1.511
> 20 years from coll	IL17B_R	1	0.2297	0.1747	1.7285	0.1886	1.258	0.893	1.772
all data	IL17B_R	1	0.0747	0.0937	0.635	0.4255	1.078	0.897	1.295
<= 5 years from coll	IL17C	1	-0.1726	0.3085	0.313	0.5759	0.842	0.46	1.54
> 10 years from coll	IL17C	1	-0.00261	0.101	0.0007	0.9794	0.997	0.818	1.216
> 15 years from coll	IL17C	1	0.017	0.1101	0.0238	0.8774	1.017	0.82	1.262
> 20 years from coll	IL17C	1	0.0861	0.1497	0.3305	0.5654	1.09	0.813	1.462
all data	IL17C	1	0.0305	0.0905	0.1132	0.7366	1.031	0.863	1.231
<= 5 years from coll	IL17D	1	-0.2046	0.2628	0.6061	0.4363	0.815	0.487	1.364
> 10 years from coll	IL17D	1	-0.1125	0.1121	1.0064	0.3158	0.894	0.717	1.113
> 15 years from coll	IL17D	1	-0.1268	0.1268	1.0005	0.3172	0.881	0.687	1.129
> 20 years from coll	IL17D	1	-0.0691	0.1738	0.1581	0.6909	0.933	0.664	1.312
all data	IL17D	1	-0.0846	0.0945	0.8016	0.3706	0.919	0.763	1.106
<= 5 years from coll	IL17E	1	-0.1097	0.2241	0.2399	0.6243	0.896	0.578	1.39
> 10 years from coll	IL17E	1	0.0257	0.093	0.0762	0.7825	1.026	0.855	1.231
> 15 years from coll	IL17E	1	-0.0369	0.1094	0.1139	0.7358	0.964	0.778	1.194
> 20 years from coll	IL17E	1	0.00411	0.1403	0.0009	0.9766	1.004	0.763	1.322
all data	IL17E	1	0.0212	0.0767	0.0763	0.7824	1.021	0.879	1.187
<= 5 years from coll	IL17RC	1	-0.1329	0.2268	0.3436	0.5578	0.876	0.561	1.366
> 10 years from coll	IL17RC	1	-0.0958	0.0909	1.1119	0.2917	0.909	0.76	1.086
> 15 years from coll	IL17RC	1	-0.1292	0.1062	1.4797	0.2238	0.879	0.714	1.082
> 20 years from coll	IL17RC	1	-0.038	0.1413	0.0723	0.788	0.963	0.73	1.27
all data	IL17RC	1	-0.0831	0.075	1.2258	0.2682	0.92	0.794	1.066
<= 5 years from coll	IL17RD	1	0.0514	0.2222	0.0536	0.8169	1.053	0.681	1.627
> 10 years from coll	IL17RD	1	-0.0161	0.0867	0.0344	0.8529	0.984	0.83	1.166
> 15 years from coll	IL17RD	1	-0.0551	0.1018	0.2933	0.5881	0.946	0.775	1.155
> 20 years from coll	IL17RD	1	0.1699	0.1391	1.4922	0.2219	1.185	0.902	1.557
all data	IL17RD	1	0.0043	0.0728	0.0035	0.9529	1.004	0.871	1.158
<= 5 years from coll	IL18_Bpa	1	-0.2793	0.2636	1.1222	0.2894	0.756	0.451	1.268
> 10 years from coll	IL18_Bpa	1	-0.0194	0.0876	0.0489	0.8249	0.981	0.826	1.164
> 15 years from coll	IL18_Bpa	1	-0.0833	0.099	0.7088	0.3999	0.92	0.758	1.117
> 20 years from coll	IL18_Bpa	1	-0.0459	0.1214	0.1427	0.7057	0.955	0.753	1.212
all data	IL18_Bpa	1	-0.0275	0.0747	0.1359	0.7124	0.973	0.84	1.126
<= 5 years from coll	IL18_R_beta_AcPL	1	-0.0217	0.2117	0.0105	0.9183	0.979	0.646	1.482
> 10 years from coll	IL18_R_beta_AcPL	1	0.00804	0.0798	0.0101	0.9198	1.008	0.862	1.179
> 15 years from coll	IL18_R_beta_AcPL	1	0.0164	0.0943	0.0302	0.862	1.017	0.845	1.223
> 20 years from coll	IL18_R_beta_AcPL	1	0.0691	0.1278	0.2926	0.5886	1.072	0.834	1.376
all data	IL18_R_beta_AcPL	1	0.0116	0.068	0.0291	0.8646	1.012	0.885	1.156
<= 5 years from coll	IL18R_alpha_IL1_R5	1	-0.00946	0.2189	0.0019	0.9655	0.991	0.645	1.521
> 10 years from coll	IL18R_alpha_IL1_R5	1	-0.0432	0.0889	0.2362	0.627	0.958	0.805	1.14
> 15 years from coll	IL18R_alpha_IL1_R5	1	-0.0885	0.1037	0.7284	0.3934	0.915	0.747	1.122
> 20 years from coll	IL18R_alpha_IL1_R5	1	-0.0911	0.1388	0.431	0.5115	0.913	0.695	1.198
all data	IL18R_alpha_IL1_R5	1	-0.0523	0.0739	0.5008	0.4792	0.949	0.821	1.097
<= 5 years from coll	IL19	1	-0.2661	0.2521	1.1135	0.2913	0.766	0.468	1.256
> 10 years from coll	IL19	1	-0.0627	0.1086	0.3332	0.5638	0.939	0.759	1.162
> 15 years from coll	IL19	1	-0.0368	0.1252	0.0861	0.7692	0.964	0.754	1.232
> 20 years from coll	IL19	1	0.0409	0.1748	0.0548	0.8149	1.042	0.74	1.467
all data	IL19	1	-0.0461	0.0901	0.2617	0.609	0.955	0.8	1.139
<= 5 years from coll	IL1F5_FIL1delta	1	-0.2388	0.3808	0.3932	0.5306	0.788	0.373	1.661
> 10 years from coll	IL1F5_FIL1delta	1	-0.0607	0.1326	0.2099	0.6469	0.941	0.726	1.22
> 15 years from coll	IL1F5_FIL1delta	1	-0.0522	0.152	0.1181	0.7311	0.949	0.705	1.278
> 20 years from coll	IL1F5_FIL1delta	1	-0.1405	0.1913	0.5393	0.4627	0.869	0.597	1.264
all data	IL1F5_FIL1delta	1	-0.0285	0.1144	0.062	0.8033	0.972	0.777	1.216
<= 5 years from coll	IL2	1	-0.3756	0.2515	2.2305	0.1353	0.687	0.42	1.124
> 10 years from coll	IL2	1	0.0518	0.0967	0.2864	0.5925	1.053	0.871	1.273
> 15 years from coll	IL2	1	0.0398	0.1099	0.1311	0.7173	1.041	0.839	1.291
> 20 years from coll	IL2	1	0.0455	0.137	0.1103	0.7398	1.047	0.8	1.369
all data	IL2	1	0.0241	0.0792	0.0923	0.7613	1.024	0.877	1.196
<= 5 years from coll	IL2_R_alpha	1	-0.0569	0.2247	0.0642	0.8	0.945	0.608	1.467
> 10 years from coll	IL2_R_alpha	1	0.0851	0.1017	0.6998	0.4028	1.089	0.892	1.329
> 15 years from coll	IL2_R_alpha	1	0.0728	0.1212	0.3607	0.5481	1.075	0.848	1.364
> 20 years from coll	IL2_R_alpha	1	0.147	0.16	0.8443	0.3582	1.158	0.847	1.585
all data	IL2_R_alpha	1	0.0562	0.0856	0.4313	0.5113	1.058	0.894	1.251
<= 5 years from coll	IL2_R_beta_CD122	1	-0.0513	0.234	0.0481	0.8264	0.95	0.601	1.503
> 10 years from coll	IL2_R_beta_CD122	1	-0.0895	0.0918	0.9498	0.3298	0.914	0.764	1.095
> 15 years from coll	IL2_R_beta_CD122	1	-0.129	0.1091	1.3983	0.237	0.879	0.71	1.089
> 20 years from coll	IL2_R_beta_CD122	1	-0.0845	0.1427	0.3509	0.5536	0.919	0.695	1.215
all data	IL2_R_beta_CD122	1	-0.0625	0.0778	0.6449	0.4219	0.939	0.807	1.094
<= 5 years from coll	IL2_R_gamma	1	-0.0748	0.2132	0.1229	0.7259	0.928	0.611	1.409
> 10 years from coll	IL2_R_gamma	1	-0.0298	0.0816	0.1339	0.7144	0.971	0.827	1.139
> 15 years from coll	IL2_R_gamma	1	-0.0652	0.0961	0.4603	0.4975	0.937	0.776	1.131
> 20 years from coll	IL2_R_gamma	1	-0.0671	0.1277	0.2764	0.5991	0.935	0.728	1.201
all data	IL2_R_gamma	1	-0.0204	0.0693	0.0871	0.7679	0.98	0.855	1.122
<= 5 years from coll	IL2_sR1	1	-0.2798	0.2462	1.291	0.2559	0.756	0.467	1.225
> 10 years from coll	IL2_sR1	1	-0.0112	0.0816	0.0188	0.891	0.989	0.843	1.16
> 15 years from coll	IL2_sR1	1	-0.0403	0.0928	0.1884	0.6643	0.961	0.801	1.152
> 20 years from coll	IL2_sR1	1	-0.0437	0.1099	0.1582	0.6908	0.957	0.772	1.187
all data	IL2_sR1	1	-0.0219	0.0701	0.0977	0.7546	0.978	0.853	1.122
<= 5 years from coll	IL20	1	-0.2514	0.2631	0.9125	0.3395	0.778	0.464	1.303
> 10 years from coll	IL20	1	0.00298	0.0844	0.0012	0.9718	1.003	0.85	1.183
> 15 years from coll	IL20	1	-0.0811	0.0971	0.6978	0.4035	0.922	0.762	1.115
> 20 years from coll	IL20	1	0.0129	0.1229	0.0111	0.9162	1.013	0.796	1.289
all data	IL20	1	-0.0138	0.0718	0.0367	0.848	0.986	0.857	1.135
<= 5 years from coll	IL20_R_alpha	1	-0.0293	0.2364	0.0153	0.9014	0.971	0.611	1.543
> 10 years from coll	IL20_R_alpha	1	-0.0129	0.0873	0.022	0.8821	0.987	0.832	1.171
> 15 years from coll	IL20_R_alpha	1	-0.0753	0.0991	0.5773	0.4474	0.927	0.764	1.126
> 20 years from coll	IL20_R_alpha	1	-0.0438	0.1156	0.1438	0.7045	0.957	0.763	1.201
all data	IL20_R_alpha	1	0.00583	0.0737	0.0063	0.9369	1.006	0.871	1.162
<= 5 years from coll	IL20_R_beta	1	0.0461	0.2085	0.0489	0.825	1.047	0.696	1.576
> 10 years from coll	IL20_R_beta	1	0.0316	0.0875	0.1302	0.7182	1.032	0.869	1.225
> 15 years from coll	IL20_R_beta	1	0.00429	0.1024	0.0018	0.9666	1.004	0.822	1.227
> 20 years from coll	IL20_R_beta	1	0.0712	0.1295	0.3019	0.5827	1.074	0.833	1.384
all data	IL20_R_beta	1	0.0149	0.0716	0.0433	0.8351	1.015	0.882	1.168
<= 5 years from coll	IL21	1	0.0346	0.1857	0.0347	0.8522	1.035	0.719	1.49
> 10 years from coll	IL21	1	-0.0441	0.0905	0.2372	0.6262	0.957	0.801	1.143
> 15 years from coll	IL21	1	-0.0329	0.0992	0.1104	0.7397	0.968	0.797	1.175
> 20 years from coll	IL21	1	-0.1138	0.1154	0.9725	0.3241	0.892	0.712	1.119
all data	IL21	1	-0.0254	0.0757	0.1127	0.7371	0.975	0.84	1.131
<= 5 years from coll	IL21_R	1	0.0149	0.2102	0.005	0.9434	1.015	0.672	1.532
> 10 years from coll	IL21_R	1	0.0785	0.0993	0.6242	0.4295	1.082	0.89	1.314
> 15 years from coll	IL21_R	1	0.0723	0.1214	0.3544	0.5516	1.075	0.847	1.364
> 20 years from coll	IL21_R	1	0.1243	0.1528	0.6613	0.4161	1.132	0.839	1.528
all data	IL21_R	1	0.0421	0.0833	0.2557	0.6131	1.043	0.886	1.228
<= 5 years from coll	IL22	1	-0.2866	0.2264	1.6022	0.2056	0.751	0.482	1.17
> 10 years from coll	IL22	1	0.0699	0.1011	0.4782	0.4893	1.072	0.88	1.308
> 15 years from coll	IL22	1	0.0966	0.124	0.6074	0.4358	1.101	0.864	1.404
> 20 years from coll	IL22	1	0.1118	0.171	0.4273	0.5133	1.118	0.8	1.564
all data	IL22	1	0.0246	0.0847	0.0842	0.7717	1.025	0.868	1.21
<= 5 years from coll	IL22_BP	1	-0.1554	0.2393	0.4215	0.5162	0.856	0.536	1.368
> 10 years from coll	IL22_BP	1	0.0306	0.0847	0.1303	0.7182	1.031	0.873	1.217
> 15 years from coll	IL22_BP	1	0.00809	0.0985	0.0068	0.9345	1.008	0.831	1.223
> 20 years from coll	IL22_BP	1	0.0704	0.1241	0.3216	0.5706	1.073	0.841	1.368
all data	IL22_BP	1	0.00115	0.0719	0.0003	0.9872	1.001	0.87	1.153
<= 5 years from coll	IL22_R	1	-0.0973	0.2825	0.1187	0.7304	0.907	0.522	1.578
> 10 years from coll	IL22_R	1	-0.0913	0.0884	1.0668	0.3017	0.913	0.768	1.085
> 15 years from coll	IL22_R	1	-0.1878	0.1131	2.7561	0.0969	0.829	0.664	1.035
> 20 years from coll	IL22_R	1	-0.1239	0.1366	0.8222	0.3645	0.883	0.676	1.155
all data	IL22_R	1	-0.0886	0.077	1.326	0.2495	0.915	0.787	1.064
<= 5 years from coll	IL23	1	-0.0151	0.1967	0.0059	0.9387	0.985	0.67	1.448
> 10 years from coll	IL23	1	-0.0554	0.0838	0.4373	0.5084	0.946	0.803	1.115
> 15 years from coll	IL23	1	-0.1003	0.0989	1.0287	0.3105	0.905	0.745	1.098
> 20 years from coll	IL23	1	-0.0939	0.123	0.5833	0.445	0.91	0.715	1.158
all data	IL23	1	-0.0294	0.0691	0.1811	0.6704	0.971	0.848	1.112
<= 5 years from coll	IL23R	1	-0.1875	0.2114	0.7868	0.3751	0.829	0.548	1.255
> 10 years from coll	IL23R	1	-0.0224	0.0841	0.0711	0.7897	0.978	0.829	1.153
> 15 years from coll	IL23R	1	-0.0756	0.098	0.5947	0.4406	0.927	0.765	1.124
> 20 years from coll	IL23R	1	0.00338	0.1307	0.0007	0.9794	1.003	0.777	1.296
all data	IL23R	1	-0.0308	0.0721	0.1825	0.6692	0.97	0.842	1.117
<= 5 years from coll	IL24	1	-0.1478	0.2503	0.3485	0.555	0.863	0.528	1.409
> 10 years from coll	IL24	1	0.0676	0.0945	0.5113	0.4746	1.07	0.889	1.288
> 15 years from coll	IL24	1	0.0716	0.106	0.4568	0.4991	1.074	0.873	1.322
> 20 years from coll	IL24	1	-0.0154	0.1412	0.0119	0.913	0.985	0.747	1.299
all data	IL24	1	0.0476	0.081	0.3452	0.5569	1.049	0.895	1.229
<= 5 years from coll	IL27	1	0.0779	0.2049	0.1446	0.7037	1.081	0.723	1.615
> 10 years from coll	IL27	1	0.0535	0.0924	0.3348	0.5629	1.055	0.88	1.264
> 15 years from coll	IL27	1	0.000767	0.106	0.0001	0.9942	1.001	0.813	1.232
> 20 years from coll	IL27	1	0.0603	0.1398	0.1856	0.6666	1.062	0.807	1.397
all data	IL27	1	0.0292	0.0755	0.1499	0.6987	1.03	0.888	1.194
<= 5 years from coll	IL28A	1	-0.0784	0.2194	0.1278	0.7208	0.925	0.601	1.421
> 10 years from coll	IL28A	1	0.0382	0.0854	0.2002	0.6545	1.039	0.879	1.228
> 15 years from coll	IL28A	1	-0.0132	0.0976	0.0183	0.8923	0.987	0.815	1.195
> 20 years from coll	IL28A	1	-0.016	0.1189	0.018	0.8932	0.984	0.78	1.242
all data	IL28A	1	0.00248	0.0717	0.0012	0.9724	1.002	0.871	1.154
<= 5 years from coll	IL29	1	0.0466	0.3164	0.0217	0.883	1.048	0.564	1.948
> 10 years from coll	IL29	1	0.00638	0.105	0.0037	0.9516	1.006	0.819	1.236
> 15 years from coll	IL29	1	0.0459	0.1215	0.1429	0.7055	1.047	0.825	1.329
> 20 years from coll	IL29	1	0.145	0.1698	0.7288	0.3933	1.156	0.829	1.613
all data	IL29	1	0.0747	0.0916	0.6648	0.4149	1.078	0.9	1.29
<= 5 years from coll	IL3	1	-0.0747	0.2336	0.1022	0.7492	0.928	0.587	1.467
> 10 years from coll	IL3	1	0.0205	0.0821	0.0622	0.8031	1.021	0.869	1.199
> 15 years from coll	IL3	1	-0.0306	0.0924	0.1099	0.7403	0.97	0.809	1.162
> 20 years from coll	IL3	1	-0.0466	0.113	0.17	0.6801	0.954	0.765	1.191
all data	IL3	1	0.0222	0.071	0.0981	0.7542	1.022	0.89	1.175
<= 5 years from coll	IL3_R_alpha	1	-0.1222	0.211	0.3356	0.5624	0.885	0.585	1.338
> 10 years from coll	IL3_R_alpha	1	0.01	0.0879	0.013	0.9092	1.01	0.85	1.2
> 15 years from coll	IL3_R_alpha	1	-0.0715	0.1009	0.5026	0.4784	0.931	0.764	1.135
> 20 years from coll	IL3_R_alpha	1	-0.0262	0.1218	0.0464	0.8295	0.974	0.767	1.237
all data	IL3_R_alpha	1	0.0239	0.071	0.1128	0.737	1.024	0.891	1.177
<= 5 years from coll	IL31	1	-0.043	0.2069	0.0432	0.8353	0.958	0.639	1.437
> 10 years from coll	IL31	1	-0.0507	0.081	0.392	0.5312	0.951	0.811	1.114
> 15 years from coll	IL31	1	-0.0703	0.0959	0.5372	0.4636	0.932	0.772	1.125
> 20 years from coll	IL31	1	-0.013	0.1268	0.0106	0.9181	0.987	0.77	1.265
all data	IL31	1	-0.0216	0.0665	0.1058	0.745	0.979	0.859	1.115
<= 5 years from coll	IL31_RA	1	0.1206	0.209	0.3328	0.564	1.128	0.749	1.699
> 10 years from coll	IL31_RA	1	-0.0673	0.0882	0.5824	0.4454	0.935	0.786	1.111
> 15 years from coll	IL31_RA	1	-0.1102	0.1056	1.0889	0.2967	0.896	0.728	1.102
> 20 years from coll	IL31_RA	1	-0.1431	0.1351	1.1226	0.2894	0.867	0.665	1.129
all data	IL31_RA	1	-0.0243	0.0697	0.1216	0.7273	0.976	0.851	1.119
<= 5 years from coll	IL4	1	-0.2072	0.2108	0.9656	0.3258	0.813	0.538	1.229
> 10 years from coll	IL4	1	0.062	0.0872	0.5063	0.4767	1.064	0.897	1.262
> 15 years from coll	IL4	1	0.0309	0.1001	0.0954	0.7574	1.031	0.848	1.255
> 20 years from coll	IL4	1	0.064	0.1301	0.2421	0.6227	1.066	0.826	1.376
all data	IL4	1	0.0231	0.0737	0.0979	0.7544	1.023	0.886	1.182
<= 5 years from coll	IL4_R	1	-0.0231	0.3094	0.0056	0.9405	0.977	0.533	1.792
> 10 years from coll	IL4_R	1	-0.1689	0.1057	2.5526	0.1101	0.845	0.687	1.039
> 15 years from coll	IL4_R	1	-0.1306	0.1222	1.1421	0.2852	0.878	0.691	1.115
> 20 years from coll	IL4_R	1	0.0504	0.1597	0.0995	0.7524	1.052	0.769	1.438
all data	IL4_R	1	-0.0772	0.0892	0.7494	0.3867	0.926	0.777	1.103
<= 5 years from coll	IL5	1	-0.2081	0.2369	0.7714	0.3798	0.812	0.51	1.292
> 10 years from coll	IL5	1	0.0524	0.0901	0.3375	0.5613	1.054	0.883	1.257
> 15 years from coll	IL5	1	0.0892	0.1093	0.6652	0.4147	1.093	0.882	1.355
> 20 years from coll	IL5	1	0.0688	0.1418	0.2355	0.6275	1.071	0.811	1.414
all data	IL5	1	0.0153	0.0776	0.0389	0.8436	1.015	0.872	1.182
<= 5 years from coll	IL5_R_alpha	1	-0.3035	0.2299	1.7426	0.1868	0.738	0.47	1.158
> 10 years from coll	IL5_R_alpha	1	0.0244	0.0881	0.0768	0.7817	1.025	0.862	1.218
> 15 years from coll	IL5_R_alpha	1	-0.0298	0.1026	0.0844	0.7714	0.971	0.794	1.187
> 20 years from coll	IL5_R_alpha	1	-0.00334	0.1299	0.0007	0.9795	0.997	0.773	1.286
all data	IL5_R_alpha	1	-0.0147	0.0739	0.0394	0.8426	0.985	0.853	1.139
<= 5 years from coll	IL6	1	-0.2614	0.2771	0.8903	0.3454	0.77	0.447	1.325
> 10 years from coll	IL6	1	-0.073	0.0852	0.7342	0.3915	0.93	0.787	1.099
> 15 years from coll	IL6	1	-0.1101	0.0967	1.2966	0.2548	0.896	0.741	1.083
> 20 years from coll	IL6	1	-0.1288	0.1233	1.0908	0.2963	0.879	0.69	1.12
all data	IL6	1	-0.0626	0.0722	0.7517	0.3859	0.939	0.815	1.082
<= 5 years from coll	IL6_R	1	-0.23	0.2209	1.0846	0.2977	0.795	0.515	1.225
> 10 years from coll	IL6_R	1	-0.0343	0.0835	0.1688	0.6811	0.966	0.82	1.138
> 15 years from coll	IL6_R	1	-0.0722	0.097	0.5537	0.4568	0.93	0.769	1.125
> 20 years from coll	IL6_R	1	-0.0746	0.1269	0.3455	0.5567	0.928	0.724	1.19
all data	IL6_R	1	-0.0574	0.0705	0.6642	0.4151	0.944	0.822	1.084
<= 5 years from coll	IL7	1	-0.3103	0.238	1.6991	0.1924	0.733	0.46	1.169
> 10 years from coll	IL7	1	0.0505	0.0888	0.3233	0.5696	1.052	0.884	1.252
> 15 years from coll	IL7	1	-0.0152	0.1081	0.0199	0.8878	0.985	0.797	1.217
> 20 years from coll	IL7	1	-0.0276	0.1388	0.0396	0.8423	0.973	0.741	1.277
all data	IL7	1	0.0202	0.0744	0.074	0.7857	1.02	0.882	1.181
<= 5 years from coll	IL7_R_alpha	1	-0.1513	0.2339	0.4185	0.5177	0.86	0.543	1.36
> 10 years from coll	IL7_R_alpha	1	0.0942	0.0884	1.1355	0.2866	1.099	0.924	1.307
> 15 years from coll	IL7_R_alpha	1	0.0337	0.1037	0.1058	0.745	1.034	0.844	1.267
> 20 years from coll	IL7_R_alpha	1	0.0638	0.1288	0.2456	0.6202	1.066	0.828	1.372
all data	IL7_R_alpha	1	0.0753	0.0756	0.9917	0.3193	1.078	0.93	1.25
<= 5 years from coll	IL8	1	-0.0238	0.3001	0.0063	0.9367	0.976	0.542	1.758
> 10 years from coll	IL8	1	-0.1466	0.1153	1.6144	0.2039	0.864	0.689	1.083
> 15 years from coll	IL8	1	-0.2447	0.1415	2.9928	0.0836	0.783	0.593	1.033
> 20 years from coll	IL8	1	-0.3405	0.1841	3.4206	0.0644	0.711	0.496	1.021
all data	IL8	1	-0.0863	0.1003	0.7399	0.3897	0.917	0.754	1.117
<= 5 years from coll	IL9	1	-0.2569	0.2249	1.305	0.2533	0.773	0.498	1.202
> 10 years from coll	IL9	1	0.074	0.0935	0.6262	0.4288	1.077	0.897	1.293
> 15 years from coll	IL9	1	0.0627	0.1072	0.3417	0.5588	1.065	0.863	1.314
> 20 years from coll	IL9	1	0.1098	0.1319	0.6925	0.4053	1.116	0.862	1.445
all data	IL9	1	-0.0136	0.0774	0.0308	0.8608	0.987	0.848	1.148
<= 5 years from coll	Insulin	1	-0.0618	0.2367	0.0682	0.794	0.94	0.591	1.495
> 10 years from coll	Insulin	1	-0.0444	0.0911	0.2376	0.626	0.957	0.8	1.144
> 15 years from coll	Insulin	1	-0.1083	0.1042	1.0801	0.2987	0.897	0.732	1.101
> 20 years from coll	Insulin	1	-0.0994	0.1289	0.5945	0.4407	0.905	0.703	1.166
all data	Insulin	1	-0.0442	0.0772	0.3272	0.5673	0.957	0.822	1.113
<= 5 years from coll	Insulin_R	1	-0.2098	0.2216	0.8965	0.3437	0.811	0.525	1.252
> 10 years from coll	Insulin_R	1	0.1048	0.098	1.1442	0.2848	1.111	0.916	1.346
> 15 years from coll	Insulin_R	1	0.099	0.1155	0.734	0.3916	1.104	0.88	1.385
> 20 years from coll	Insulin_R	1	-0.00371	0.1452	0.0007	0.9796	0.996	0.75	1.324
all data	Insulin_R	1	0.0456	0.0808	0.3184	0.5726	1.047	0.893	1.226
<= 5 years from coll	Insulysin__IDE	1	-0.0456	0.1893	0.058	0.8098	0.955	0.659	1.385
> 10 years from coll	Insulysin__IDE	1	-9e-05	0.0844	0	0.9991	1	0.847	1.18
> 15 years from coll	Insulysin__IDE	1	-0.0371	0.0994	0.1389	0.7093	0.964	0.793	1.171
> 20 years from coll	Insulysin__IDE	1	-0.0422	0.1292	0.1064	0.7443	0.959	0.744	1.235
all data	Insulysin__IDE	1	-0.00547	0.0677	0.0065	0.9356	0.995	0.871	1.136
<= 5 years from coll	JAK1	1	-0.0518	0.2835	0.0334	0.8549	0.949	0.545	1.655
> 10 years from coll	JAK1	1	0.0217	0.0901	0.0582	0.8093	1.022	0.856	1.219
> 15 years from coll	JAK1	1	0.0252	0.1001	0.0633	0.8014	1.025	0.843	1.248
> 20 years from coll	JAK1	1	-0.0285	0.1253	0.0518	0.82	0.972	0.76	1.242
all data	JAK1	1	-0.0136	0.0789	0.0296	0.8634	0.987	0.845	1.152
<= 5 years from coll	JAK3	1	-0.0408	0.217	0.0353	0.851	0.96	0.627	1.469
> 10 years from coll	JAK3	1	-0.0455	0.0904	0.2537	0.6145	0.955	0.8	1.141
> 15 years from coll	JAK3	1	-0.1276	0.1044	1.495	0.2214	0.88	0.717	1.08
> 20 years from coll	JAK3	1	-0.0969	0.1195	0.6582	0.4172	0.908	0.718	1.147
all data	JAK3	1	-0.0181	0.0754	0.0579	0.8099	0.982	0.847	1.138
<= 5 years from coll	L_selectin__CD62L_	1	-0.0865	0.2389	0.1311	0.7173	0.917	0.574	1.465
> 10 years from coll	L_selectin__CD62L_	1	-0.00067	0.0815	0.0001	0.9935	0.999	0.852	1.172
> 15 years from coll	L_selectin__CD62L_	1	-0.0313	0.0934	0.112	0.7379	0.969	0.807	1.164
> 20 years from coll	L_selectin__CD62L_	1	-0.0286	0.1239	0.0533	0.8174	0.972	0.762	1.239
all data	L_selectin__CD62L_	1	-0.012	0.0711	0.0283	0.8663	0.988	0.86	1.136
<= 5 years from coll	Latent_TGF_beta_bp1__LAP_	1	-0.4292	0.2771	2.399	0.1214	0.651	0.378	1.121
> 10 years from coll	Latent_TGF_beta_bp1__LAP_	1	-0.0239	0.0824	0.0842	0.7717	0.976	0.831	1.147
> 15 years from coll	Latent_TGF_beta_bp1__LAP_	1	-0.1075	0.0922	1.3585	0.2438	0.898	0.75	1.076
> 20 years from coll	Latent_TGF_beta_bp1__LAP_	1	-0.058	0.1129	0.2638	0.6076	0.944	0.756	1.177
all data	Latent_TGF_beta_bp1__LAP_	1	-0.0504	0.0706	0.5083	0.4759	0.951	0.828	1.092
<= 5 years from coll	Leptin__OB_	1	-0.2239	0.2246	0.9933	0.3189	0.799	0.515	1.242
> 10 years from coll	Leptin__OB_	1	0.0547	0.0915	0.3575	0.5499	1.056	0.883	1.264
> 15 years from coll	Leptin__OB_	1	-0.0322	0.1077	0.0894	0.765	0.968	0.784	1.196
> 20 years from coll	Leptin__OB_	1	-0.0307	0.1382	0.0492	0.8244	0.97	0.74	1.272
all data	Leptin__OB_	1	0.0193	0.076	0.0648	0.799	1.02	0.878	1.183
<= 5 years from coll	Leptin_R	1	-0.0557	0.3013	0.0342	0.8533	0.946	0.524	1.707
> 10 years from coll	Leptin_R	1	0.1171	0.0949	1.5219	0.2173	1.124	0.933	1.354
> 15 years from coll	Leptin_R	1	0.1903	0.1103	2.974	0.0846	1.21	0.974	1.502
> 20 years from coll	Leptin_R	1	0.2347	0.14	2.8126	0.0935	1.265	0.961	1.664
all data	Leptin_R	1	0.0969	0.0833	1.3543	0.2445	1.102	0.936	1.297
<= 5 years from coll	LIF	1	-0.7667	0.361	4.5101	0.0337	0.465	0.229	0.943
> 10 years from coll	LIF	1	-0.1949	0.1128	2.9833	0.0841	0.823	0.66	1.027
> 15 years from coll	LIF	1	-0.2974	0.1341	4.9137	0.0266	0.743	0.571	0.966
> 20 years from coll	LIF	1	-0.2712	0.1708	2.5196	0.1124	0.762	0.546	1.066
all data	LIF	1	-0.1664	0.0969	2.952	0.0858	0.847	0.7	1.024
<= 5 years from coll	LIGHT_TNSF4	1	-0.1849	0.2443	0.5724	0.4493	0.831	0.515	1.342
> 10 years from coll	LIGHT_TNSF4	1	-0.0399	0.0872	0.209	0.6475	0.961	0.81	1.14
> 15 years from coll	LIGHT_TNSF4	1	-0.0591	0.0975	0.3676	0.5443	0.943	0.779	1.141
> 20 years from coll	LIGHT_TNSF4	1	-0.0398	0.1292	0.0951	0.7578	0.961	0.746	1.238
all data	LIGHT_TNSF4	1	-0.0351	0.0744	0.2224	0.6372	0.966	0.835	1.117
<= 5 years from coll	Lymphotactin_XCL1_SCM1	1	-0.0387	0.2302	0.0282	0.8665	0.962	0.613	1.511
> 10 years from coll	Lymphotactin_XCL1_SCM1	1	-0.0437	0.0866	0.2553	0.6133	0.957	0.808	1.134
> 15 years from coll	Lymphotactin_XCL1_SCM1	1	-0.0779	0.0989	0.6202	0.431	0.925	0.762	1.123
> 20 years from coll	Lymphotactin_XCL1_SCM1	1	-0.0782	0.1235	0.4009	0.5266	0.925	0.726	1.178
all data	Lymphotactin_XCL1_SCM1	1	-0.0166	0.0732	0.0512	0.821	0.984	0.852	1.135
<= 5 years from coll	MIF	1	-0.0668	0.2001	0.1116	0.7384	0.935	0.632	1.384
> 10 years from coll	MIF	1	-0.0128	0.0908	0.0198	0.888	0.987	0.826	1.18
> 15 years from coll	MIF	1	-0.0515	0.1068	0.2323	0.6299	0.95	0.77	1.171
> 20 years from coll	MIF	1	-0.0326	0.1381	0.0558	0.8132	0.968	0.738	1.269
all data	MIF	1	-0.0264	0.0739	0.1279	0.7206	0.974	0.843	1.126
<= 5 years from coll	MMP1	1	-0.0628	0.2111	0.0885	0.7661	0.939	0.621	1.42
> 10 years from coll	MMP1	1	0.0519	0.0952	0.2968	0.5859	1.053	0.874	1.269
> 15 years from coll	MMP1	1	-0.086	0.1106	0.6049	0.4367	0.918	0.739	1.14
> 20 years from coll	MMP1	1	-0.1243	0.1391	0.7978	0.3718	0.883	0.672	1.16
all data	MMP1	1	0.028	0.0783	0.1281	0.7204	1.028	0.882	1.199
<= 5 years from coll	MMP10	1	-0.2009	0.2471	0.6615	0.416	0.818	0.504	1.327
> 10 years from coll	MMP10	1	0.2026	0.1104	3.3688	0.0664	1.225	0.986	1.52
> 15 years from coll	MMP10	1	0.2256	0.1302	3.0044	0.083	1.253	0.971	1.617
> 20 years from coll	MMP10	1	0.182	0.1732	1.1036	0.2935	1.2	0.854	1.685
all data	MMP10	1	0.1282	0.0923	1.9309	0.1647	1.137	0.949	1.362
<= 5 years from coll	MMP11	1	-0.4592	0.2645	3.0153	0.0825	0.632	0.376	1.061
> 10 years from coll	MMP11	1	-0.0813	0.085	0.9141	0.339	0.922	0.78	1.089
> 15 years from coll	MMP11	1	-0.1349	0.0954	1.9994	0.1574	0.874	0.725	1.053
> 20 years from coll	MMP11	1	-0.1236	0.1073	1.3261	0.2495	0.884	0.716	1.091
all data	MMP11	1	-0.1228	0.0719	2.9156	0.0877	0.884	0.768	1.018
<= 5 years from coll	MMP12	1	-0.1838	0.2366	0.6034	0.4373	0.832	0.523	1.323
> 10 years from coll	MMP12	1	-0.029	0.0815	0.1269	0.7217	0.971	0.828	1.14
> 15 years from coll	MMP12	1	-0.1176	0.0951	1.5299	0.2161	0.889	0.738	1.071
> 20 years from coll	MMP12	1	-0.0583	0.1153	0.2558	0.613	0.943	0.753	1.182
all data	MMP12	1	-0.0174	0.07	0.0616	0.804	0.983	0.857	1.127
<= 5 years from coll	MMP2	1	-0.1041	0.2156	0.233	0.6293	0.901	0.591	1.375
> 10 years from coll	MMP2	1	0.109	0.095	1.317	0.2511	1.115	0.926	1.343
> 15 years from coll	MMP2	1	0.1003	0.1144	0.7694	0.3804	1.106	0.884	1.383
> 20 years from coll	MMP2	1	0.1036	0.1497	0.4789	0.4889	1.109	0.827	1.487
all data	MMP2	1	0.0686	0.0802	0.7318	0.3923	1.071	0.915	1.253
<= 5 years from coll	MMP3	1	-0.1295	0.215	0.363	0.5468	0.879	0.576	1.339
> 10 years from coll	MMP3	1	-0.0968	0.0821	1.3894	0.2385	0.908	0.773	1.066
> 15 years from coll	MMP3	1	-0.1243	0.0963	1.6674	0.1966	0.883	0.731	1.066
> 20 years from coll	MMP3	1	-0.0513	0.1254	0.1674	0.6824	0.95	0.743	1.215
all data	MMP3	1	-0.0934	0.0704	1.7582	0.1848	0.911	0.793	1.046
<= 5 years from coll	MMP7	1	0.0833	0.2077	0.1607	0.6885	1.087	0.723	1.633
> 10 years from coll	MMP7	1	0.1224	0.0864	2.0071	0.1566	1.13	0.954	1.339
> 15 years from coll	MMP7	1	0.12	0.1004	1.4282	0.2321	1.127	0.926	1.373
> 20 years from coll	MMP7	1	0.0413	0.1214	0.1157	0.7337	1.042	0.821	1.322
all data	MMP7	1	0.1084	0.0734	2.1785	0.1399	1.114	0.965	1.287
<= 5 years from coll	MMP8	1	0.00442	0.2744	0.0003	0.9871	1.004	0.587	1.72
> 10 years from coll	MMP8	1	-0.1068	0.103	1.0764	0.2995	0.899	0.734	1.1
> 15 years from coll	MMP8	1	-0.1216	0.1175	1.0717	0.3006	0.885	0.703	1.115
> 20 years from coll	MMP8	1	-0.0742	0.1428	0.27	0.6034	0.928	0.702	1.228
all data	MMP8	1	-0.0645	0.0904	0.5093	0.4754	0.938	0.785	1.119
<= 5 years from coll	MMP9	1	-0.1078	0.2011	0.2873	0.5919	0.898	0.605	1.332
> 10 years from coll	MMP9	1	0.0144	0.0783	0.0336	0.8545	1.014	0.87	1.183
> 15 years from coll	MMP9	1	-0.0195	0.0893	0.0476	0.8274	0.981	0.823	1.168
> 20 years from coll	MMP9	1	-0.0673	0.1074	0.3932	0.5306	0.935	0.757	1.154
all data	MMP9	1	-0.0269	0.066	0.1663	0.6834	0.973	0.855	1.108
<= 5 years from coll	NAP_2_CXCL7_PPBP	1	-0.185	0.2107	0.7715	0.3798	0.831	0.55	1.256
> 10 years from coll	NAP_2_CXCL7_PPBP	1	-0.027	0.0878	0.0943	0.7587	0.973	0.82	1.156
> 15 years from coll	NAP_2_CXCL7_PPBP	1	-0.063	0.1003	0.3937	0.5304	0.939	0.771	1.143
> 20 years from coll	NAP_2_CXCL7_PPBP	1	-0.0061	0.1244	0.0024	0.9609	0.994	0.779	1.268
all data	NAP_2_CXCL7_PPBP	1	-0.0602	0.0747	0.6503	0.42	0.942	0.813	1.09
<= 5 years from coll	NCAM1_CD56	1	-0.3325	0.2573	1.6706	0.1962	0.717	0.433	1.187
> 10 years from coll	NCAM1_CD56	1	-0.0503	0.0938	0.2876	0.5918	0.951	0.791	1.143
> 15 years from coll	NCAM1_CD56	1	-0.1026	0.1064	0.9305	0.3347	0.902	0.733	1.112
> 20 years from coll	NCAM1_CD56	1	-0.0543	0.1401	0.1504	0.6981	0.947	0.72	1.246
all data	NCAM1_CD56	1	-0.073	0.0818	0.7967	0.3721	0.93	0.792	1.091
<= 5 years from coll	Neuritin	1	0.2764	0.2648	1.0896	0.2966	1.318	0.785	2.215
> 10 years from coll	Neuritin	1	-0.0323	0.1	0.1047	0.7463	0.968	0.796	1.178
> 15 years from coll	Neuritin	1	-0.0468	0.1214	0.149	0.6995	0.954	0.752	1.21
> 20 years from coll	Neuritin	1	0.1859	0.1724	1.1636	0.2807	1.204	0.859	1.688
all data	Neuritin	1	-0.0101	0.0867	0.0136	0.9071	0.99	0.835	1.173
<= 5 years from coll	NeuroD1	1	0.0161	0.2151	0.0056	0.9402	1.016	0.667	1.549
> 10 years from coll	NeuroD1	1	-0.031	0.0894	0.1204	0.7286	0.969	0.814	1.155
> 15 years from coll	NeuroD1	1	-0.0552	0.1045	0.2787	0.5975	0.946	0.771	1.161
> 20 years from coll	NeuroD1	1	-0.0445	0.1364	0.1065	0.7442	0.956	0.732	1.25
all data	NeuroD1	1	-0.0227	0.072	0.099	0.753	0.978	0.849	1.126
<= 5 years from coll	Neuropilin2	1	-0.0974	0.2302	0.1791	0.6721	0.907	0.578	1.424
> 10 years from coll	Neuropilin2	1	0.035	0.0842	0.173	0.6775	1.036	0.878	1.221
> 15 years from coll	Neuropilin2	1	0.00248	0.0967	0.0007	0.9796	1.002	0.829	1.212
> 20 years from coll	Neuropilin2	1	-0.0577	0.1252	0.2123	0.645	0.944	0.738	1.207
all data	Neuropilin2	1	0.0246	0.0722	0.1159	0.7335	1.025	0.89	1.181
<= 5 years from coll	Neuroturin	1	-0.1475	0.2704	0.2973	0.5856	0.863	0.508	1.466
> 10 years from coll	Neuroturin	1	-0.0543	0.1145	0.225	0.6353	0.947	0.757	1.185
> 15 years from coll	Neuroturin	1	-0.0386	0.1361	0.0803	0.7768	0.962	0.737	1.256
> 20 years from coll	Neuroturin	1	-0.0187	0.2031	0.0085	0.9267	0.981	0.659	1.461
all data	Neuroturin	1	-0.045	0.0973	0.2138	0.6438	0.956	0.79	1.157
<= 5 years from coll	NGF_R	1	0.082	0.2213	0.1372	0.7111	1.085	0.703	1.675
> 10 years from coll	NGF_R	1	-0.0427	0.0865	0.2435	0.6217	0.958	0.809	1.135
> 15 years from coll	NGF_R	1	-0.1001	0.098	1.0433	0.307	0.905	0.747	1.096
> 20 years from coll	NGF_R	1	-0.0813	0.1177	0.4767	0.4899	0.922	0.732	1.161
all data	NGF_R	1	-0.00368	0.0718	0.0026	0.9592	0.996	0.866	1.147
<= 5 years from coll	NRG1_isoformGGF2	1	-0.0511	0.1925	0.0706	0.7905	0.95	0.652	1.386
> 10 years from coll	NRG1_isoformGGF2	1	-0.0617	0.082	0.5666	0.4516	0.94	0.801	1.104
> 15 years from coll	NRG1_isoformGGF2	1	-0.1032	0.0976	1.1175	0.2905	0.902	0.745	1.092
> 20 years from coll	NRG1_isoformGGF2	1	0.0131	0.1288	0.0103	0.9191	1.013	0.787	1.304
all data	NRG1_isoformGGF2	1	-0.033	0.0663	0.2472	0.619	0.968	0.85	1.102
<= 5 years from coll	NRG1alpha_HRG1alpha	1	0.0594	0.2096	0.0804	0.7768	1.061	0.704	1.6
> 10 years from coll	NRG1alpha_HRG1alpha	1	-0.03	0.0814	0.1359	0.7124	0.97	0.827	1.138
> 15 years from coll	NRG1alpha_HRG1alpha	1	-0.052	0.0964	0.2917	0.5892	0.949	0.786	1.147
> 20 years from coll	NRG1alpha_HRG1alpha	1	0.00764	0.1249	0.0037	0.9512	1.008	0.789	1.287
all data	NRG1alpha_HRG1alpha	1	-0.00932	0.0667	0.0195	0.8889	0.991	0.869	1.129
<= 5 years from coll	NRG1beta_HRG1_beta	1	-0.0421	0.227	0.0343	0.8531	0.959	0.614	1.496
> 10 years from coll	NRG1beta_HRG1_beta	1	0.00251	0.0888	0.0008	0.9774	1.003	0.842	1.193
> 15 years from coll	NRG1beta_HRG1_beta	1	-0.0709	0.1081	0.4302	0.5119	0.932	0.754	1.151
> 20 years from coll	NRG1beta_HRG1_beta	1	-0.0834	0.1327	0.3952	0.5296	0.92	0.709	1.193
all data	NRG1beta_HRG1_beta	1	-0.00464	0.075	0.0038	0.9507	0.995	0.859	1.153
<= 5 years from coll	NRG2	1	-0.1093	0.2803	0.152	0.6966	0.896	0.517	1.553
> 10 years from coll	NRG2	1	0.0093	0.0935	0.0099	0.9208	1.009	0.84	1.212
> 15 years from coll	NRG2	1	0.0124	0.106	0.0137	0.9067	1.013	0.823	1.246
> 20 years from coll	NRG2	1	0.0266	0.1285	0.0428	0.8361	1.027	0.798	1.321
all data	NRG2	1	-0.00408	0.081	0.0025	0.9599	0.996	0.85	1.167
<= 5 years from coll	NRG3	1	0.0445	0.2908	0.0234	0.8785	1.045	0.591	1.849
> 10 years from coll	NRG3	1	0.0635	0.0951	0.4461	0.5042	1.066	0.884	1.284
> 15 years from coll	NRG3	1	0.0651	0.1041	0.3907	0.5319	1.067	0.87	1.309
> 20 years from coll	NRG3	1	0.0879	0.1251	0.4934	0.4824	1.092	0.854	1.395
all data	NRG3	1	0.0817	0.0831	0.9688	0.325	1.085	0.922	1.277
<= 5 years from coll	NT3	1	-0.0427	0.242	0.0311	0.86	0.958	0.596	1.54
> 10 years from coll	NT3	1	-0.0765	0.0845	0.8205	0.365	0.926	0.785	1.093
> 15 years from coll	NT3	1	-0.1341	0.0996	1.8124	0.1782	0.875	0.719	1.063
> 20 years from coll	NT3	1	0.00187	0.1227	0.0002	0.9878	1.002	0.788	1.274
all data	NT3	1	-0.0583	0.0752	0.6012	0.4381	0.943	0.814	1.093
<= 5 years from coll	NT4	1	-0.1576	0.2324	0.46	0.4976	0.854	0.542	1.347
> 10 years from coll	NT4	1	0.1478	0.0905	2.666	0.1025	1.159	0.971	1.384
> 15 years from coll	NT4	1	0.0617	0.1047	0.3481	0.5552	1.064	0.866	1.306
> 20 years from coll	NT4	1	0.0209	0.1279	0.0266	0.8704	1.021	0.795	1.312
all data	NT4	1	0.1018	0.0768	1.7577	0.1849	1.107	0.952	1.287
<= 5 years from coll	OSM_Oncostatin_M	1	-0.2635	0.3038	0.7523	0.3858	0.768	0.424	1.394
> 10 years from coll	OSM_Oncostatin_M	1	0.0381	0.1019	0.1398	0.7084	1.039	0.851	1.269
> 15 years from coll	OSM_Oncostatin_M	1	0.0537	0.116	0.2139	0.6437	1.055	0.841	1.324
> 20 years from coll	OSM_Oncostatin_M	1	0.1811	0.1539	1.384	0.2394	1.199	0.886	1.621
all data	OSM_Oncostatin_M	1	0.0339	0.0883	0.1473	0.7011	1.034	0.87	1.23
<= 5 years from coll	Osteoponting_SPP1	1	0.0294	0.2443	0.0145	0.9042	1.03	0.638	1.662
> 10 years from coll	Osteoponting_SPP1	1	0.1291	0.0965	1.7899	0.1809	1.138	0.942	1.375
> 15 years from coll	Osteoponting_SPP1	1	0.2217	0.1125	3.8847	0.0487	1.248	1.001	1.556
> 20 years from coll	Osteoponting_SPP1	1	0.1375	0.1397	0.9685	0.3251	1.147	0.873	1.509
all data	Osteoponting_SPP1	1	0.0987	0.084	1.3781	0.2404	1.104	0.936	1.301
<= 5 years from coll	Osteoprotegerin_TNFRSF11B	1	-0.0749	0.2183	0.1178	0.7315	0.928	0.605	1.423
> 10 years from coll	Osteoprotegerin_TNFRSF11B	1	-0.00556	0.087	0.0041	0.9491	0.994	0.839	1.179
> 15 years from coll	Osteoprotegerin_TNFRSF11B	1	-0.113	0.1001	1.2745	0.2589	0.893	0.734	1.087
> 20 years from coll	Osteoprotegerin_TNFRSF11B	1	-0.0463	0.1223	0.1434	0.7049	0.955	0.751	1.213
all data	Osteoprotegerin_TNFRSF11B	1	-0.00828	0.0726	0.013	0.9092	0.992	0.86	1.143
<= 5 years from coll	OX40_Ligand_TNFSF4	1	0.0269	0.2109	0.0163	0.8983	1.027	0.68	1.553
> 10 years from coll	OX40_Ligand_TNFSF4	1	0.0604	0.0898	0.4519	0.5014	1.062	0.891	1.267
> 15 years from coll	OX40_Ligand_TNFSF4	1	-0.025	0.1048	0.0569	0.8114	0.975	0.794	1.198
> 20 years from coll	OX40_Ligand_TNFSF4	1	0.0653	0.1337	0.2384	0.6254	1.067	0.821	1.387
all data	OX40_Ligand_TNFSF4	1	0.051	0.0743	0.4708	0.4926	1.052	0.91	1.217
<= 5 years from coll	P_selectin	1	-0.2555	0.241	1.124	0.2891	0.775	0.483	1.242
> 10 years from coll	P_selectin	1	-0.0645	0.0952	0.4583	0.4984	0.938	0.778	1.13
> 15 years from coll	P_selectin	1	-0.1064	0.1116	0.9103	0.34	0.899	0.722	1.119
> 20 years from coll	P_selectin	1	-0.0406	0.1422	0.0816	0.7751	0.96	0.727	1.269
all data	P_selectin	1	-0.0915	0.0778	1.3842	0.2394	0.913	0.784	1.063
<= 5 years from coll	PARC_CCL18	1	-0.1221	0.2368	0.2659	0.6061	0.885	0.556	1.408
> 10 years from coll	PARC_CCL18	1	0.039	0.078	0.25	0.6171	1.04	0.892	1.212
> 15 years from coll	PARC_CCL18	1	0.0233	0.0891	0.0682	0.7939	1.024	0.86	1.219
> 20 years from coll	PARC_CCL18	1	0.051	0.116	0.1934	0.6601	1.052	0.838	1.321
all data	PARC_CCL18	1	0.0235	0.0675	0.1209	0.728	1.024	0.897	1.169
<= 5 years from coll	PDGF_AA	1	-0.0746	0.2348	0.1009	0.7508	0.928	0.586	1.47
> 10 years from coll	PDGF_AA	1	-0.00257	0.0823	0.001	0.9751	0.997	0.849	1.172
> 15 years from coll	PDGF_AA	1	-0.0643	0.0942	0.466	0.4948	0.938	0.78	1.128
> 20 years from coll	PDGF_AA	1	-0.0367	0.1133	0.1047	0.7462	0.964	0.772	1.204
all data	PDGF_AA	1	-0.00537	0.0695	0.006	0.9385	0.995	0.868	1.14
<= 5 years from coll	PDGF_AB	1	-0.0535	0.2085	0.0658	0.7976	0.948	0.63	1.427
> 10 years from coll	PDGF_AB	1	-0.0429	0.0841	0.2604	0.6098	0.958	0.813	1.13
> 15 years from coll	PDGF_AB	1	-0.0982	0.0977	1.0092	0.3151	0.906	0.748	1.098
> 20 years from coll	PDGF_AB	1	-0.0468	0.1199	0.1521	0.6965	0.954	0.754	1.207
all data	PDGF_AB	1	-0.0374	0.0704	0.2826	0.595	0.963	0.839	1.106
<= 5 years from coll	PDGF_BB	1	0.1112	0.2224	0.2502	0.6169	1.118	0.723	1.728
> 10 years from coll	PDGF_BB	1	0.0259	0.0863	0.0902	0.764	1.026	0.867	1.215
> 15 years from coll	PDGF_BB	1	-0.0446	0.0999	0.1997	0.655	0.956	0.786	1.163
> 20 years from coll	PDGF_BB	1	-0.0323	0.1235	0.0684	0.7937	0.968	0.76	1.233
all data	PDGF_BB	1	0.0471	0.073	0.4164	0.5188	1.048	0.908	1.21
<= 5 years from coll	PDGF_C	1	-0.0397	0.1974	0.0405	0.8406	0.961	0.653	1.415
> 10 years from coll	PDGF_C	1	0.00849	0.0825	0.0106	0.918	1.009	0.858	1.186
> 15 years from coll	PDGF_C	1	-0.011	0.0959	0.0132	0.9086	0.989	0.82	1.194
> 20 years from coll	PDGF_C	1	0.0546	0.1232	0.1967	0.6574	1.056	0.83	1.345
all data	PDGF_C	1	0.00979	0.068	0.0208	0.8854	1.01	0.884	1.154
<= 5 years from coll	PDGF_D	1	0.0143	0.2066	0.0048	0.9449	1.014	0.677	1.521
> 10 years from coll	PDGF_D	1	-0.0348	0.0852	0.1671	0.6827	0.966	0.817	1.141
> 15 years from coll	PDGF_D	1	-0.0818	0.1008	0.6589	0.417	0.921	0.756	1.123
> 20 years from coll	PDGF_D	1	-0.0665	0.1285	0.268	0.6047	0.936	0.727	1.204
all data	PDGF_D	1	-0.00671	0.0692	0.0094	0.9228	0.993	0.867	1.138
<= 5 years from coll	PDGF_R_alpha	1	0.0402	0.2179	0.034	0.8537	1.041	0.679	1.596
> 10 years from coll	PDGF_R_alpha	1	-0.00735	0.0855	0.0074	0.9315	0.993	0.839	1.174
> 15 years from coll	PDGF_R_alpha	1	-0.0564	0.099	0.325	0.5686	0.945	0.778	1.147
> 20 years from coll	PDGF_R_alpha	1	-0.0716	0.123	0.3386	0.5606	0.931	0.731	1.185
all data	PDGF_R_alpha	1	0.000686	0.0731	0.0001	0.9925	1.001	0.867	1.155
<= 5 years from coll	PDGF_R_beta	1	0.0463	0.2227	0.0432	0.8353	1.047	0.677	1.621
> 10 years from coll	PDGF_R_beta	1	-0.0401	0.0801	0.2512	0.6163	0.961	0.821	1.124
> 15 years from coll	PDGF_R_beta	1	-0.0873	0.0903	0.9339	0.3338	0.916	0.768	1.094
> 20 years from coll	PDGF_R_beta	1	-0.0877	0.1092	0.6452	0.4218	0.916	0.739	1.135
all data	PDGF_R_beta	1	-0.0132	0.0684	0.0371	0.8472	0.987	0.863	1.129
<= 5 years from coll	PECAM1_CD31	1	-0.0457	0.2306	0.0394	0.8427	0.955	0.608	1.501
> 10 years from coll	PECAM1_CD31	1	0.0148	0.0898	0.0271	0.8691	1.015	0.851	1.21
> 15 years from coll	PECAM1_CD31	1	-0.0915	0.1047	0.7637	0.3822	0.913	0.743	1.12
> 20 years from coll	PECAM1_CD31	1	-0.1194	0.1276	0.876	0.3493	0.887	0.691	1.14
all data	PECAM1_CD31	1	0.00637	0.0764	0.007	0.9336	1.006	0.866	1.169
<= 5 years from coll	PF4_CXCL4	1	0.0433	0.2691	0.0259	0.8722	1.044	0.616	1.769
> 10 years from coll	PF4_CXCL4	1	0.1243	0.1079	1.3278	0.2492	1.132	0.917	1.399
> 15 years from coll	PF4_CXCL4	1	0.1492	0.1241	1.4448	0.2294	1.161	0.91	1.481
> 20 years from coll	PF4_CXCL4	1	0.0618	0.1411	0.1917	0.6615	1.064	0.807	1.403
all data	PF4_CXCL4	1	0.0705	0.091	0.6002	0.4385	1.073	0.898	1.283
<= 5 years from coll	RAGE	1	-0.096	0.28	0.1176	0.7317	0.908	0.525	1.573
> 10 years from coll	RAGE	1	0.041	0.0896	0.2091	0.6475	1.042	0.874	1.242
> 15 years from coll	RAGE	1	0.0388	0.1022	0.1443	0.704	1.04	0.851	1.27
> 20 years from coll	RAGE	1	-0.0003	0.1255	0	0.9981	1	0.782	1.278
all data	RAGE	1	0.0274	0.0798	0.118	0.7312	1.028	0.879	1.202
<= 5 years from coll	RANK_TNFRSF11A	1	0.0856	0.2682	0.1018	0.7497	1.089	0.644	1.843
> 10 years from coll	RANK_TNFRSF11A	1	0.0633	0.1032	0.3764	0.5396	1.065	0.87	1.304
> 15 years from coll	RANK_TNFRSF11A	1	0.0905	0.1216	0.5537	0.4568	1.095	0.863	1.389
> 20 years from coll	RANK_TNFRSF11A	1	0.00771	0.1532	0.0025	0.9599	1.008	0.746	1.361
all data	RANK_TNFRSF11A	1	0.0371	0.0894	0.1718	0.6785	1.038	0.871	1.237
<= 5 years from coll	RELT_TNFRSF19L	1	-0.1662	0.2987	0.3095	0.578	0.847	0.472	1.521
> 10 years from coll	RELT_TNFRSF19L	1	0.0458	0.1007	0.2065	0.6495	1.047	0.859	1.275
> 15 years from coll	RELT_TNFRSF19L	1	0.0726	0.1183	0.3765	0.5395	1.075	0.853	1.356
> 20 years from coll	RELT_TNFRSF19L	1	0.0537	0.1462	0.1352	0.7131	1.055	0.792	1.405
all data	RELT_TNFRSF19L	1	0.0151	0.0876	0.0296	0.8634	1.015	0.855	1.205
<= 5 years from coll	S100A10	1	0.1176	0.2367	0.2468	0.6194	1.125	0.707	1.789
> 10 years from coll	S100A10	1	-0.0629	0.0891	0.4976	0.4806	0.939	0.789	1.118
> 15 years from coll	S100A10	1	-0.1271	0.1073	1.4051	0.2359	0.881	0.714	1.087
> 20 years from coll	S100A10	1	-0.0957	0.1377	0.4828	0.4872	0.909	0.694	1.19
all data	S100A10	1	-0.0248	0.0721	0.1181	0.7311	0.976	0.847	1.124
<= 5 years from coll	S100A4	1	0.00392	0.216	0.0003	0.9855	1.004	0.657	1.533
> 10 years from coll	S100A4	1	-0.0894	0.091	0.9668	0.3255	0.914	0.765	1.093
> 15 years from coll	S100A4	1	-0.1644	0.1104	2.2163	0.1366	0.848	0.683	1.053
> 20 years from coll	S100A4	1	-0.1609	0.14	1.3203	0.2505	0.851	0.647	1.12
all data	S100A4	1	-0.0616	0.0735	0.7026	0.4019	0.94	0.814	1.086
<= 5 years from coll	S100A6	1	-0.0995	0.2455	0.1643	0.6852	0.905	0.559	1.465
> 10 years from coll	S100A6	1	0.1706	0.1061	2.5865	0.1078	1.186	0.963	1.46
> 15 years from coll	S100A6	1	0.2221	0.1255	3.1332	0.0767	1.249	0.976	1.597
> 20 years from coll	S100A6	1	0.1884	0.1623	1.3479	0.2456	1.207	0.878	1.66
all data	S100A6	1	0.0888	0.087	1.0399	0.3078	1.093	0.921	1.296
<= 5 years from coll	S100A8_A9	1	-0.00125	0.2465	0	0.996	0.999	0.616	1.619
> 10 years from coll	S100A8_A9	1	0.0378	0.1037	0.133	0.7154	1.039	0.848	1.273
> 15 years from coll	S100A8_A9	1	0.064	0.1245	0.2648	0.6068	1.066	0.835	1.361
> 20 years from coll	S100A8_A9	1	0.1576	0.165	0.9129	0.3393	1.171	0.847	1.618
all data	S100A8_A9	1	-0.00578	0.0871	0.0044	0.947	0.994	0.838	1.179
<= 5 years from coll	SCF_KITLG	1	0.1558	0.2311	0.4547	0.5001	1.169	0.743	1.838
> 10 years from coll	SCF_KITLG	1	0.0188	0.0887	0.045	0.832	1.019	0.856	1.212
> 15 years from coll	SCF_KITLG	1	-0.049	0.1035	0.224	0.636	0.952	0.777	1.166
> 20 years from coll	SCF_KITLG	1	-0.0517	0.1271	0.1653	0.6843	0.95	0.74	1.218
all data	SCF_KITLG	1	0.0209	0.0758	0.0761	0.7826	1.021	0.88	1.185
<= 5 years from coll	SCFR_CD117	1	0.0152	0.201	0.0057	0.9397	1.015	0.685	1.505
> 10 years from coll	SCFR_CD117	1	0.00762	0.0831	0.0084	0.927	1.008	0.856	1.186
> 15 years from coll	SCFR_CD117	1	-0.0718	0.0955	0.5658	0.4519	0.931	0.772	1.122
> 20 years from coll	SCFR_CD117	1	-0.00103	0.1154	0.0001	0.9929	0.999	0.797	1.253
all data	SCFR_CD117	1	0.0203	0.0698	0.0845	0.7713	1.02	0.89	1.17
<= 5 years from coll	SDF_1_CXCL12	1	-0.0214	0.1976	0.0117	0.9139	0.979	0.664	1.442
> 10 years from coll	SDF_1_CXCL12	1	0.0848	0.0878	0.9336	0.3339	1.089	0.916	1.293
> 15 years from coll	SDF_1_CXCL12	1	0.0334	0.1001	0.1114	0.7386	1.034	0.85	1.258
> 20 years from coll	SDF_1_CXCL12	1	0.0297	0.131	0.0514	0.8207	1.03	0.797	1.332
all data	SDF_1_CXCL12	1	0.0552	0.0736	0.5622	0.4534	1.057	0.915	1.221
<= 5 years from coll	sgp130_IL6ST_CD130	1	-0.1871	0.2232	0.7027	0.4019	0.829	0.536	1.284
> 10 years from coll	sgp130_IL6ST_CD130	1	0.0517	0.0895	0.3338	0.5634	1.053	0.884	1.255
> 15 years from coll	sgp130_IL6ST_CD130	1	-0.0549	0.1056	0.2703	0.6032	0.947	0.77	1.164
> 20 years from coll	sgp130_IL6ST_CD130	1	-0.0408	0.123	0.1098	0.7404	0.96	0.754	1.222
all data	sgp130_IL6ST_CD130	1	0.0174	0.0762	0.0518	0.82	1.018	0.876	1.181
<= 5 years from coll	Smad_4	1	-0.1067	0.2344	0.2074	0.6488	0.899	0.568	1.423
> 10 years from coll	Smad_4	1	0.0865	0.0969	0.7976	0.3718	1.09	0.902	1.318
> 15 years from coll	Smad_4	1	0.1454	0.1185	1.5048	0.2199	1.156	0.917	1.459
> 20 years from coll	Smad_4	1	0.1595	0.1491	1.1439	0.2848	1.173	0.876	1.571
all data	Smad_4	1	0.0478	0.0836	0.3269	0.5675	1.049	0.89	1.236
<= 5 years from coll	Smad_7	1	-0.2443	0.235	1.081	0.2985	0.783	0.494	1.241
> 10 years from coll	Smad_7	1	0.1158	0.089	1.6937	0.1931	1.123	0.943	1.337
> 15 years from coll	Smad_7	1	0.0732	0.1021	0.5144	0.4732	1.076	0.881	1.314
> 20 years from coll	Smad_7	1	0.0758	0.1259	0.3628	0.547	1.079	0.843	1.381
all data	Smad_7	1	0.0352	0.0742	0.225	0.6352	1.036	0.896	1.198
<= 5 years from coll	Smad_8	1	0.0172	0.2061	0.007	0.9334	1.017	0.679	1.524
> 10 years from coll	Smad_8	1	0.032	0.0828	0.149	0.6995	1.032	0.878	1.214
> 15 years from coll	Smad_8	1	0.00742	0.0966	0.0059	0.9388	1.007	0.834	1.217
> 20 years from coll	Smad_8	1	0.0137	0.1255	0.0119	0.913	1.014	0.793	1.296
all data	Smad_8	1	0.00648	0.0681	0.0091	0.9242	1.006	0.881	1.15
<= 5 years from coll	Smad1	1	0.0336	0.2065	0.0264	0.8708	1.034	0.69	1.55
> 10 years from coll	Smad1	1	-0.0326	0.0896	0.1325	0.7158	0.968	0.812	1.154
> 15 years from coll	Smad1	1	-0.0633	0.106	0.3568	0.5503	0.939	0.763	1.155
> 20 years from coll	Smad1	1	-0.0671	0.1329	0.2546	0.6138	0.935	0.721	1.213
all data	Smad1	1	-0.00229	0.0727	0.001	0.9748	0.998	0.865	1.151
<= 5 years from coll	Smad5	1	0.0195	0.2128	0.0084	0.9271	1.02	0.672	1.547
> 10 years from coll	Smad5	1	0.0143	0.081	0.031	0.8603	1.014	0.865	1.189
> 15 years from coll	Smad5	1	-0.0215	0.0934	0.0528	0.8182	0.979	0.815	1.175
> 20 years from coll	Smad5	1	-0.0182	0.1154	0.025	0.8745	0.982	0.783	1.231
all data	Smad5	1	0.00439	0.0673	0.0042	0.948	1.004	0.88	1.146
<= 5 years from coll	Sonic_Hedgehog__Shh_N_terminal_	1	-0.292	0.2238	1.7015	0.1921	0.747	0.482	1.158
> 10 years from coll	Sonic_Hedgehog__Shh_N_terminal_	1	0.0343	0.0852	0.1623	0.687	1.035	0.876	1.223
> 15 years from coll	Sonic_Hedgehog__Shh_N_terminal_	1	0.00776	0.0993	0.0061	0.9377	1.008	0.83	1.224
> 20 years from coll	Sonic_Hedgehog__Shh_N_terminal_	1	0.1168	0.1343	0.7565	0.3844	1.124	0.864	1.462
all data	Sonic_Hedgehog__Shh_N_terminal_	1	-0.0164	0.0712	0.0532	0.8175	0.984	0.856	1.131
<= 5 years from coll	STAT1	1	-0.0981	0.227	0.1868	0.6656	0.907	0.581	1.415
> 10 years from coll	STAT1	1	0.1052	0.0879	1.4352	0.2309	1.111	0.935	1.32
> 15 years from coll	STAT1	1	0.0642	0.0977	0.4312	0.5114	1.066	0.88	1.291
> 20 years from coll	STAT1	1	0.0834	0.1198	0.4845	0.4864	1.087	0.859	1.375
all data	STAT1	1	0.0709	0.0742	0.9152	0.3387	1.074	0.928	1.241
<= 5 years from coll	STAT2	1	0.00192	0.1953	0.0001	0.9921	1.002	0.683	1.469
> 10 years from coll	STAT2	1	0.1058	0.0874	1.4663	0.2259	1.112	0.937	1.319
> 15 years from coll	STAT2	1	0.0203	0.1024	0.0391	0.8433	1.02	0.835	1.247
> 20 years from coll	STAT2	1	0.0871	0.1285	0.4597	0.4977	1.091	0.848	1.403
all data	STAT2	1	0.0822	0.0736	1.248	0.2639	1.086	0.94	1.254
<= 5 years from coll	STAT3	1	-0.1132	0.2482	0.2078	0.6485	0.893	0.549	1.453
> 10 years from coll	STAT3	1	-0.0745	0.0937	0.6314	0.4268	0.928	0.773	1.115
> 15 years from coll	STAT3	1	-0.1668	0.1182	1.9916	0.1582	0.846	0.671	1.067
> 20 years from coll	STAT3	1	-0.1384	0.1546	0.8016	0.3706	0.871	0.643	1.179
all data	STAT3	1	-0.0864	0.079	1.1978	0.2738	0.917	0.786	1.071
<= 5 years from coll	STAT4	1	-0.09	0.337	0.0713	0.7895	0.914	0.472	1.769
> 10 years from coll	STAT4	1	-0.269	0.1179	5.2056	0.0225	0.764	0.607	0.963
> 15 years from coll	STAT4	1	-0.2996	0.1372	4.7675	0.029	0.741	0.566	0.97
> 20 years from coll	STAT4	1	-0.2456	0.1838	1.7853	0.1815	0.782	0.546	1.122
all data	STAT4	1	-0.1793	0.1017	3.1082	0.0779	0.836	0.685	1.02
<= 5 years from coll	STAT5A_B	1	-0.0315	0.2605	0.0146	0.9038	0.969	0.582	1.615
> 10 years from coll	STAT5A_B	1	0.0229	0.1095	0.0439	0.8341	1.023	0.826	1.268
> 15 years from coll	STAT5A_B	1	0.00608	0.1293	0.0022	0.9625	1.006	0.781	1.296
> 20 years from coll	STAT5A_B	1	-0.0406	0.1459	0.0773	0.781	0.96	0.721	1.278
all data	STAT5A_B	1	-0.0107	0.092	0.0135	0.9074	0.989	0.826	1.185
<= 5 years from coll	STAT6	1	0.0225	0.2233	0.0101	0.9198	1.023	0.66	1.584
> 10 years from coll	STAT6	1	-0.0131	0.0851	0.0239	0.8772	0.987	0.835	1.166
> 15 years from coll	STAT6	1	-0.0628	0.101	0.3872	0.5338	0.939	0.77	1.145
> 20 years from coll	STAT6	1	-0.0777	0.1263	0.3789	0.5382	0.925	0.722	1.185
all data	STAT6	1	-0.00665	0.072	0.0085	0.9265	0.993	0.863	1.144
<= 5 years from coll	TAC1_TNFRSF13B	1	-0.0295	0.2068	0.0204	0.8864	0.971	0.647	1.456
> 10 years from coll	TAC1_TNFRSF13B	1	0.0102	0.0789	0.0169	0.8967	1.01	0.866	1.179
> 15 years from coll	TAC1_TNFRSF13B	1	-0.0256	0.0922	0.077	0.7814	0.975	0.814	1.168
> 20 years from coll	TAC1_TNFRSF13B	1	0.0477	0.1153	0.1714	0.6789	1.049	0.837	1.315
all data	TAC1_TNFRSF13B	1	-0.0029	0.0676	0.0018	0.9658	0.997	0.873	1.138
<= 5 years from coll	TECK_CCL25	1	0.138	0.2403	0.3301	0.5656	1.148	0.717	1.838
> 10 years from coll	TECK_CCL25	1	0.0539	0.0892	0.3657	0.5453	1.055	0.886	1.257
> 15 years from coll	TECK_CCL25	1	-0.0135	0.1019	0.0176	0.8945	0.987	0.808	1.205
> 20 years from coll	TECK_CCL25	1	0.017	0.1239	0.0189	0.8907	1.017	0.798	1.297
all data	TECK_CCL25	1	0.058	0.0767	0.5724	0.4493	1.06	0.912	1.232
<= 5 years from coll	TFG_beta_1_TGF_B1	1	-0.1124	0.209	0.2892	0.5907	0.894	0.593	1.346
> 10 years from coll	TFG_beta_1_TGF_B1	1	-0.0157	0.0825	0.0363	0.8489	0.984	0.837	1.157
> 15 years from coll	TFG_beta_1_TGF_B1	1	-0.0335	0.0953	0.1234	0.7254	0.967	0.802	1.166
> 20 years from coll	TFG_beta_1_TGF_B1	1	-0.00565	0.1159	0.0024	0.9611	0.994	0.792	1.248
all data	TFG_beta_1_TGF_B1	1	-0.0248	0.0685	0.1318	0.7166	0.975	0.853	1.116
<= 5 years from coll	TGF_alpha	1	-0.0367	0.199	0.034	0.8538	0.964	0.653	1.424
> 10 years from coll	TGF_alpha	1	-0.0436	0.0827	0.278	0.598	0.957	0.814	1.126
> 15 years from coll	TGF_alpha	1	-0.0911	0.0996	0.8357	0.3606	0.913	0.751	1.11
> 20 years from coll	TGF_alpha	1	-0.0404	0.1351	0.0893	0.7651	0.96	0.737	1.252
all data	TGF_alpha	1	-0.031	0.0676	0.2107	0.6462	0.969	0.849	1.107
<= 5 years from coll	TGF_beta_2_TGF_2	1	-0.4852	0.2891	2.8171	0.0933	0.616	0.349	1.085
> 10 years from coll	TGF_beta_2_TGF_2	1	-0.125	0.1098	1.2952	0.2551	0.882	0.712	1.094
> 15 years from coll	TGF_beta_2_TGF_2	1	-0.1266	0.1296	0.9542	0.3286	0.881	0.684	1.136
> 20 years from coll	TGF_beta_2_TGF_2	1	-0.0329	0.1711	0.0369	0.8476	0.968	0.692	1.353
all data	TGF_beta_2_TGF_2	1	-0.1785	0.0955	3.4956	0.0615	0.836	0.694	1.009
<= 5 years from coll	TGF_beta_3_TGF_3	1	0.0134	0.2141	0.0039	0.9502	1.013	0.666	1.542
> 10 years from coll	TGF_beta_3_TGF_3	1	0.0422	0.0818	0.2661	0.606	1.043	0.889	1.224
> 15 years from coll	TGF_beta_3_TGF_3	1	0.00343	0.0931	0.0014	0.9706	1.003	0.836	1.204
> 20 years from coll	TGF_beta_3_TGF_3	1	0.1033	0.1216	0.7217	0.3956	1.109	0.874	1.407
all data	TGF_beta_3_TGF_3	1	0.0421	0.0702	0.3596	0.5487	1.043	0.909	1.197
<= 5 years from coll	TGF_beta_5	1	-0.0887	0.2046	0.1881	0.6645	0.915	0.613	1.367
> 10 years from coll	TGF_beta_5	1	0.0235	0.0794	0.0874	0.7676	1.024	0.876	1.196
> 15 years from coll	TGF_beta_5	1	0.0088	0.0946	0.0086	0.9259	1.009	0.838	1.214
> 20 years from coll	TGF_beta_5	1	0.0579	0.1246	0.2158	0.6423	1.06	0.83	1.353
all data	TGF_beta_5	1	-0.00059	0.0655	0.0001	0.9928	0.999	0.879	1.136
<= 5 years from coll	TGF_beta_R1_ALK5	1	0.2173	0.2292	0.8985	0.3432	1.243	0.793	1.948
> 10 years from coll	TGF_beta_R1_ALK5	1	0.1401	0.0891	2.4715	0.1159	1.15	0.966	1.37
> 15 years from coll	TGF_beta_R1_ALK5	1	0.1094	0.103	1.1287	0.288	1.116	0.912	1.365
> 20 years from coll	TGF_beta_R1_ALK5	1	0.2252	0.1313	2.9419	0.0863	1.253	0.968	1.62
all data	TGF_beta_R1_ALK5	1	0.1126	0.0751	2.2488	0.1337	1.119	0.966	1.297
<= 5 years from coll	TGF_beta_RII	1	-0.0536	0.2186	0.0602	0.8062	0.948	0.618	1.455
> 10 years from coll	TGF_beta_RII	1	0.1416	0.0915	2.3961	0.1216	1.152	0.963	1.378
> 15 years from coll	TGF_beta_RII	1	0.0682	0.1044	0.4277	0.5131	1.071	0.873	1.314
> 20 years from coll	TGF_beta_RII	1	0.0239	0.1318	0.0329	0.8562	1.024	0.791	1.326
all data	TGF_beta_RII	1	0.0979	0.077	1.6181	0.2034	1.103	0.948	1.283
<= 5 years from coll	TGF_beta_RIIb	1	0.0455	0.1857	0.0601	0.8063	1.047	0.727	1.506
> 10 years from coll	TGF_beta_RIIb	1	-0.0075	0.0833	0.0081	0.9283	0.993	0.843	1.169
> 15 years from coll	TGF_beta_RIIb	1	-0.0431	0.0971	0.1969	0.6573	0.958	0.792	1.159
> 20 years from coll	TGF_beta_RIIb	1	0.013	0.1232	0.0112	0.9157	1.013	0.796	1.29
all data	TGF_beta_RIIb	1	-0.00437	0.0676	0.0042	0.9485	0.996	0.872	1.137
<= 5 years from coll	TGF_beta_RIII	1	0.2314	0.241	0.9215	0.3371	1.26	0.786	2.021
> 10 years from coll	TGF_beta_RIII	1	-0.0883	0.0959	0.8473	0.3573	0.916	0.759	1.105
> 15 years from coll	TGF_beta_RIII	1	-0.1568	0.1197	1.7161	0.1902	0.855	0.676	1.081
> 20 years from coll	TGF_beta_RIII	1	-0.14	0.1506	0.8635	0.3528	0.869	0.647	1.168
all data	TGF_beta_RIII	1	-0.0175	0.0797	0.0483	0.826	0.983	0.841	1.149
<= 5 years from coll	TL1A_TNFSF15	1	-0.0982	0.1971	0.248	0.6185	0.906	0.616	1.334
> 10 years from coll	TL1A_TNFSF15	1	0.00585	0.0857	0.0047	0.9456	1.006	0.85	1.19
> 15 years from coll	TL1A_TNFSF15	1	-0.00383	0.1007	0.0014	0.9697	0.996	0.818	1.213
> 20 years from coll	TL1A_TNFSF15	1	0.00391	0.1372	0.0008	0.9772	1.004	0.767	1.314
all data	TL1A_TNFSF15	1	-0.0126	0.069	0.0332	0.8555	0.988	0.863	1.131
<= 5 years from coll	TLR1	1	-0.0553	0.2068	0.0714	0.7893	0.946	0.631	1.419
> 10 years from coll	TLR1	1	0.00326	0.0871	0.0014	0.9702	1.003	0.846	1.19
> 15 years from coll	TLR1	1	-0.0424	0.1022	0.1723	0.6781	0.958	0.785	1.171
> 20 years from coll	TLR1	1	0.058	0.1359	0.1825	0.6692	1.06	0.812	1.383
all data	TLR1	1	-0.00589	0.0711	0.0069	0.934	0.994	0.865	1.143
<= 5 years from coll	TLR2	1	-0.00059	0.2098	0	0.9978	0.999	0.662	1.508
> 10 years from coll	TLR2	1	-0.0275	0.0868	0.1005	0.7513	0.973	0.821	1.153
> 15 years from coll	TLR2	1	-0.0872	0.1026	0.7217	0.3956	0.916	0.749	1.121
> 20 years from coll	TLR2	1	-0.0704	0.1287	0.2995	0.5842	0.932	0.724	1.199
all data	TLR2	1	-0.0201	0.0708	0.0808	0.7763	0.98	0.853	1.126
<= 5 years from coll	TLR3	1	0.0382	0.203	0.0354	0.8507	1.039	0.698	1.547
> 10 years from coll	TLR3	1	0.011	0.0899	0.0151	0.9023	1.011	0.848	1.206
> 15 years from coll	TLR3	1	-0.0558	0.1055	0.2795	0.597	0.946	0.769	1.163
> 20 years from coll	TLR3	1	-0.0665	0.1351	0.2421	0.6227	0.936	0.718	1.219
all data	TLR3	1	0.0101	0.0722	0.0194	0.8891	1.01	0.877	1.164
<= 5 years from coll	TLR4	1	-0.3109	0.3082	1.0178	0.313	0.733	0.401	1.341
> 10 years from coll	TLR4	1	0.1662	0.1079	2.374	0.1234	1.181	0.956	1.459
> 15 years from coll	TLR4	1	0.1193	0.1251	0.9102	0.3401	1.127	0.882	1.44
> 20 years from coll	TLR4	1	0.1642	0.1647	0.9935	0.3189	1.178	0.853	1.627
all data	TLR4	1	0.0916	0.091	1.0121	0.3144	1.096	0.917	1.31
<= 5 years from coll	TNF_alpha	1	-0.1279	0.224	0.326	0.568	0.88	0.567	1.365
> 10 years from coll	TNF_alpha	1	0.0272	0.0804	0.1142	0.7354	1.028	0.878	1.203
> 15 years from coll	TNF_alpha	1	-0.0626	0.095	0.4341	0.51	0.939	0.78	1.132
> 20 years from coll	TNF_alpha	1	-0.0514	0.1114	0.2128	0.6446	0.95	0.764	1.182
all data	TNF_alpha	1	0.000612	0.0682	0.0001	0.9928	1.001	0.875	1.144
<= 5 years from coll	TNF_beta	1	-0.307	0.2726	1.2684	0.2601	0.736	0.431	1.255
> 10 years from coll	TNF_beta	1	-0.0297	0.0865	0.1178	0.7314	0.971	0.819	1.15
> 15 years from coll	TNF_beta	1	-0.0557	0.101	0.3046	0.581	0.946	0.776	1.153
> 20 years from coll	TNF_beta	1	-0.0549	0.1308	0.1761	0.6748	0.947	0.733	1.223
all data	TNF_beta	1	-0.0401	0.0732	0.2997	0.5841	0.961	0.832	1.109
<= 5 years from coll	TRADD	1	-0.2951	0.2893	1.0402	0.3078	0.744	0.422	1.313
> 10 years from coll	TRADD	1	-0.1729	0.1105	2.4502	0.1175	0.841	0.677	1.045
> 15 years from coll	TRADD	1	-0.2205	0.1351	2.6659	0.1025	0.802	0.616	1.045
> 20 years from coll	TRADD	1	-0.1045	0.179	0.3409	0.5593	0.901	0.634	1.279
all data	TRADD	1	-0.1254	0.0943	1.7682	0.1836	0.882	0.733	1.061
<= 5 years from coll	TRAIL_TNFSF10	1	0.0429	0.2154	0.0397	0.842	1.044	0.684	1.592
> 10 years from coll	TRAIL_TNFSF10	1	-3e-05	0.0884	0	0.9997	1	0.841	1.189
> 15 years from coll	TRAIL_TNFSF10	1	-0.0662	0.1025	0.4172	0.5183	0.936	0.766	1.144
> 20 years from coll	TRAIL_TNFSF10	1	-0.0106	0.1232	0.0074	0.9316	0.989	0.777	1.26
all data	TRAIL_TNFSF10	1	0.0303	0.0753	0.1618	0.6875	1.031	0.889	1.195
<= 5 years from coll	TRANCE_TNFSF11_RANKL	1	-0.3924	0.2753	2.0319	0.154	0.675	0.394	1.159
> 10 years from coll	TRANCE_TNFSF11_RANKL	1	0.1177	0.1063	1.224	0.2686	1.125	0.913	1.386
> 15 years from coll	TRANCE_TNFSF11_RANKL	1	0.13	0.1241	1.0974	0.2948	1.139	0.893	1.452
> 20 years from coll	TRANCE_TNFSF11_RANKL	1	0.00219	0.1612	0.0002	0.9892	1.002	0.731	1.374
all data	TRANCE_TNFSF11_RANKL	1	0.0677	0.0892	0.5753	0.4482	1.07	0.898	1.275
<= 5 years from coll	TWEAK_TNFSF12	1	0.000254	0.2251	0	0.9991	1	0.643	1.555
> 10 years from coll	TWEAK_TNFSF12	1	-0.0211	0.082	0.0659	0.7973	0.979	0.834	1.15
> 15 years from coll	TWEAK_TNFSF12	1	-0.0151	0.0992	0.0233	0.8788	0.985	0.811	1.196
> 20 years from coll	TWEAK_TNFSF12	1	0.0235	0.129	0.0331	0.8556	1.024	0.795	1.318
all data	TWEAK_TNFSF12	1	-0.00431	0.0683	0.004	0.9496	0.996	0.871	1.138
<= 5 years from coll	Ubiuitin_1	1	-0.5936	0.3094	3.6812	0.055	0.552	0.301	1.013
> 10 years from coll	Ubiuitin_1	1	-0.0115	0.0917	0.0157	0.9004	0.989	0.826	1.183
> 15 years from coll	Ubiuitin_1	1	-0.0621	0.1085	0.3283	0.5666	0.94	0.76	1.162
> 20 years from coll	Ubiuitin_1	1	-0.09	0.1466	0.3768	0.5393	0.914	0.686	1.218
all data	Ubiuitin_1	1	-0.0836	0.0784	1.1376	0.2862	0.92	0.789	1.073
<= 5 years from coll	VACM1_CD106	1	-0.3205	0.2424	1.7483	0.1861	0.726	0.451	1.167
> 10 years from coll	VACM1_CD106	1	0.00166	0.089	0.0003	0.9852	1.002	0.841	1.193
> 15 years from coll	VACM1_CD106	1	-0.0639	0.1005	0.4038	0.5252	0.938	0.77	1.142
> 20 years from coll	VACM1_CD106	1	-0.0397	0.1281	0.096	0.7567	0.961	0.748	1.235
all data	VACM1_CD106	1	-0.0283	0.074	0.1458	0.7026	0.972	0.841	1.124
<= 5 years from coll	VE_Cadherin	1	-0.116	0.1882	0.3797	0.5378	0.89	0.616	1.288
> 10 years from coll	VE_Cadherin	1	0.038	0.085	0.1999	0.6548	1.039	0.879	1.227
> 15 years from coll	VE_Cadherin	1	-0.0126	0.094	0.0181	0.8931	0.987	0.821	1.187
> 20 years from coll	VE_Cadherin	1	0.0786	0.1203	0.4267	0.5136	1.082	0.854	1.37
all data	VE_Cadherin	1	0.0105	0.0711	0.0219	0.8823	1.011	0.879	1.162
<= 5 years from coll	VEG1_TNFSF15	1	-0.085	0.1901	0.2001	0.6546	0.918	0.633	1.333
> 10 years from coll	VEG1_TNFSF15	1	0.0839	0.0912	0.8476	0.3572	1.088	0.91	1.3
> 15 years from coll	VEG1_TNFSF15	1	0.0206	0.1043	0.0392	0.8431	1.021	0.832	1.252
> 20 years from coll	VEG1_TNFSF15	1	0.0451	0.1363	0.1095	0.7408	1.046	0.801	1.366
all data	VEG1_TNFSF15	1	0.0447	0.0746	0.3597	0.5487	1.046	0.903	1.21
<= 5 years from coll	VEGF	1	0.0233	0.2409	0.0093	0.923	1.024	0.638	1.641
> 10 years from coll	VEGF	1	0.2138	0.0991	4.6536	0.031	1.238	1.02	1.504
> 15 years from coll	VEGF	1	0.241	0.1157	4.3352	0.0373	1.272	1.014	1.596
> 20 years from coll	VEGF	1	0.0904	0.145	0.389	0.5329	1.095	0.824	1.455
all data	VEGF	1	0.1677	0.085	3.8889	0.0486	1.183	1.001	1.397
<= 5 years from coll	VEGF_B	1	0.127	0.1952	0.4228	0.5156	1.135	0.774	1.665
> 10 years from coll	VEGF_B	1	-0.0149	0.0881	0.0287	0.8655	0.985	0.829	1.171
> 15 years from coll	VEGF_B	1	-0.0496	0.103	0.2323	0.6298	0.952	0.778	1.164
> 20 years from coll	VEGF_B	1	-0.109	0.1302	0.7007	0.4025	0.897	0.695	1.157
all data	VEGF_B	1	0.0124	0.071	0.0306	0.8612	1.012	0.881	1.164
<= 5 years from coll	VEGF_D_FIGF	1	0.1988	0.3228	0.3792	0.538	1.22	0.648	2.297
> 10 years from coll	VEGF_D_FIGF	1	-0.0431	0.1074	0.161	0.6883	0.958	0.776	1.182
> 15 years from coll	VEGF_D_FIGF	1	-0.0227	0.1262	0.0324	0.8571	0.978	0.763	1.252
> 20 years from coll	VEGF_D_FIGF	1	0.0202	0.1726	0.0137	0.9067	1.02	0.728	1.431
all data	VEGF_D_FIGF	1	0.0351	0.0883	0.1578	0.6912	1.036	0.871	1.232
<= 5 years from coll	Visfatin_PBEF1	1	-0.0562	0.2254	0.0622	0.8031	0.945	0.608	1.471
> 10 years from coll	Visfatin_PBEF1	1	0.0616	0.0884	0.4854	0.486	1.064	0.894	1.265
> 15 years from coll	Visfatin_PBEF1	1	0.101	0.1013	0.9937	0.3188	1.106	0.907	1.349
> 20 years from coll	Visfatin_PBEF1	1	0.0407	0.1145	0.1261	0.7225	1.042	0.832	1.304
all data	Visfatin_PBEF1	1	0.033	0.0752	0.1921	0.6612	1.034	0.892	1.198
<= 5 years from coll	X4_1BB	1	0.0291	0.2344	0.0154	0.9013	1.03	0.65	1.63
> 10 years from coll	X4_1BB	1	-0.033	0.0843	0.1532	0.6955	0.968	0.82	1.141
> 15 years from coll	X4_1BB	1	-0.0742	0.098	0.5739	0.4487	0.928	0.766	1.125
> 20 years from coll	X4_1BB	1	-0.0596	0.1195	0.2483	0.6182	0.942	0.745	1.191
all data	X4_1BB	1	-0.0125	0.0692	0.0325	0.8569	0.988	0.862	1.131
